# Supplementary material for: Risk factors associated with student distress in medical school: Associations with faculty support and availability of wellbeing resources
Source: PLoS One. 2022 Apr 8;17(4):e0265869. doi: 10.1371/journal.pone.0265869 (PMC8992977; doi:10.1371/journal.pone.0265869)
Supplement: S1 File — (XLSX) [file pone.0265869.s001.xlsx]

## Sheet: Working Data
Response ID	Progress	MS Year	MS Year_Other	MS Year_Category	Age	Age_Category	Gender	Gender_Category	Race	Race_Other	Race_Category	URM	Disability	Marital Status	Debt	Specialty	Specialty_Other	Specialty Cat	Specialty Competitiveness	Confidence in Specialty	Confidence in Specialty_Cateogry	MS WBI_Burned Out	MS WBI_Harden Emotionally	MS WBI_Depressed	MS WBI_Fallen Asleep	MS WBI_Piling Up	MS WBI_Emotional Probs	MS WBI_Physicial Health	MS WBI Total	MS Severe Distress	Change_PHYSICAL WELL-BEING	Change_SOCIAL WELL-BEING	Change_EMOTIONAL WELL-BEING	Leave of Absence	# Respondents / School	School Type	School State	Region	City Characteristic	Population Density	Private vs. Public	Class Size	Class Size Cat	Pre-Clinical Duration	Grades	Grades_Other	Average Tuition	Tuition Avg Cat	Research Ranking
R_1QKKdRATIRdjDOV	35	Have completed Core Clerkships (usually 4th Year, occasionally 3rd Year or MD/PhD)		Clinical																0.75	High	0	0	0	1	0	0	0	1	No					5	MD	Florida	South	Small urban area	Medium	Public	256	Small	Standard			45321.5	$40 - $60K	94
R_UzoRu7rZLj6L5ex	100	Pre-Clinical Coursework (usually 1st Year, occasionally 2nd Year or MD/PhD)		Pre-Clinical	22 - 24	22-27	Female	Non-Male	Caucasian		White	0	No	Never Married	Between $100K and $300K	Surgery	0	Surgical	Mod	0	Low	1	0	1	0	1	0	1	4	Yes	-1	-1	-1	I have never considered taking a Leave of Absence from school for my personal well-being	186	MD	Illinois	Midwest	Large Metropolitan	Large	Private	756	Medium	Standard	Pass/Fail ONLY		59363	$40 - $60K	100
R_1q3UJEwrEQHoukk	59	Pre-Clinical Coursework (usually 1st Year, occasionally 2nd Year or MD/PhD)		Pre-Clinical	22 - 24	22-27	Female	Non-Male	Black/African		Black/African	1	No	Never Married	Between $20K and $100K	Thoracic Surgery		Surgical	High	0.75	High	1	0	1	1	1	1	0	5	Yes					7	MD	Washington D.C.	South	Metropolitan	Large	Private	477	Small	Abbreviated			45254	$40 - $60K	94
R_1OZhcX7OuGp42ty	100	Have begun participating in Core Clerkships (usually 3rd Year, occasionally 2nd Year or MD/PhD)		Clinical	25 - 27	22-27	Female	Non-Male	Caucasian,Hispanic/Latinx		Multiracial	0	No	Never Married	Between $100K and $300K	Surgery		Surgical	Mod	0.75	High	1	1	1	0	1	1	1	6	Yes	-2	-2	0	I have considered taking a Leave of Absence from school for my personal well-being	48	MD	Hawaii	West	Medium-size urban areas	Small	Public	293	Small	Standard	Pass/Fail + Recognitions for Honors/High Pass		54000	$40 - $60K	62
R_3sBWFLKogAIZvwH	100	Currently on a Gap Year (e.g. Research, MBA, MPH, etc.)		Other	25 - 27	22-27	Female	Non-Male	Asian		Asian	0	Yes	Never Married	Between $100K and $300K	Family Medicine		Medical	Low	0.5	Moderate	1	1	1	1	1	1	1	7	Yes	-2	-2	-2	I have taken a Leave of Absence from school for my personal well-being	150	MD	Michigan	Midwest	Urban Clusters	Medium	Public	708	Medium	Abbreviated	Pass/Fail ONLY		66100	>$60K	100
R_1zUsiPyfvRy4pup	100	Pre-Clinical Coursework (usually 1st Year, occasionally 2nd Year or MD/PhD)		Pre-Clinical	22 - 24	22-27	Female	Non-Male	Caucasian		White	0	No	Never Married	Between $20K and $100K	Family Medicine		Medical	Low	0.75	High	1	1	1	0	1	1	0	5	Yes	-2	0	-2	I have never considered taking a Leave of Absence from school for my personal well-being	150	MD	Michigan	Midwest	Urban Clusters	Medium	Public	708	Medium	Abbreviated	Pass/Fail ONLY		66100	>$60K	100
R_1QAuTvbkDRNQFUZ	100	Have begun participating in Core Clerkships (usually 3rd Year, occasionally 2nd Year or MD/PhD)		Clinical	25 - 27	22-27	Male	Male	Caucasian		White	0	Yes	Never Married	Between $100K and $300K	Radiology-Interventional		Mixed	High	0.75	High	1	1	1	1	1	1	1	7	Yes	-2	-2	-2	I have considered taking a Leave of Absence from school for my personal well-being	150	MD	Michigan	Midwest	Urban Clusters	Medium	Public	708	Medium	Abbreviated	Pass/Fail ONLY		66100	>$60K	100
R_1MLg0Io50tUcabi	100	Have begun participating in Core Clerkships (usually 3rd Year, occasionally 2nd Year or MD/PhD)		Clinical	28 - 31	≥28	Female	Non-Male	Black/African		Black/African	1	No	Never Married	Between $100K and $300K	Surgery		Surgical	Mod	0.75	High	1	1	1	0	1	1	0	5	Yes	-1	0	-2	I have considered taking a Leave of Absence from school for my personal well-being	150	MD	Michigan	Midwest	Urban Clusters	Medium	Public	708	Medium	Abbreviated	Pass/Fail ONLY		66100	>$60K	100
R_3EHeHy1nedZkG1f	100	Have completed Core Clerkships (usually 4th Year, occasionally 3rd Year or MD/PhD)		Clinical	25 - 27	22-27	Male	Male	Caucasian		White	0	No	Never Married	>$300K	Surgery		Surgical	Mod	1	High	0	0	0	0	0	0	0	0	No				I have never considered taking a Leave of Absence from school for my personal well-being	150	MD	Michigan	Midwest	Urban Clusters	Medium	Public	708	Medium	Abbreviated			66100	>$60K	100
R_27QltBSDwpGJyqx	73	Have completed Core Clerkships (usually 4th Year, occasionally 3rd Year or MD/PhD)		Clinical	22 - 24	22-27	Female	Non-Male	Caucasian		White	0	No	Never Married	Between $100K and $300K	Pediatrics		Medical	Low	1	High	1	1	1	1	0	1	0	5	Yes	-1	-1	-1	I have never considered taking a Leave of Absence from school for my personal well-being	150	MD	Michigan	Midwest	Urban Clusters	Medium	Public	708	Medium	Abbreviated			66100	>$60K	100
R_3HXptNAdecxfECt	100	Pre-Clinical Coursework (usually 1st Year, occasionally 2nd Year or MD/PhD)		Pre-Clinical	25 - 27	22-27	Female	Non-Male	Caucasian		White	0	No	Never Married	Between $20K and $100K	Neurology		Medical	Mod	0.5	Moderate	0	1	0	0	1	1	0	3	No	1	-1	-1	I have never considered taking a Leave of Absence from school for my personal well-being	150	MD	Michigan	Midwest	Urban Clusters	Medium	Public	708	Medium	Abbreviated	Pass/Fail + Recognitions for Honors/High Pass		66100	>$60K	100
R_2xKauNVnci6QzlB	100	Other:	2nd year, no clerkships, but many clinical experiences	Pre-Clinical	>32	≥28	Female	Non-Male	Caucasian		White	0	No	Married	<$20K	Emergency Medicine		Mixed	Mod	1	High	1	1	1	0	1	1	1	6	Yes	-2	-2	-2	I have never considered taking a Leave of Absence from school for my personal well-being	150	MD	Michigan	Midwest	Urban Clusters	Medium	Public	708	Medium	Abbreviated	Pass/Fail ONLY		66100	>$60K	100
R_27ec0XHvYijeOBy	100	Have completed Core Clerkships (usually 4th Year, occasionally 3rd Year or MD/PhD)		Clinical	>32	≥28	Female	Non-Male	Caucasian		White	0	No	Married	>$300K	Anesthesiology		Mixed	Low	1	High	1	1	1	1	1	1	1	7	Yes	-2	-2	-2	I have taken a Leave of Absence from school for my personal well-being	31	MD	Louisiana	South	Medium-size urban areas	Small	Public	788	Medium	Abbreviated	Pass/Fail + Recognitions for Honors/High Pass		46244.5	$40 - $60K	100
R_20P7zoWwTBUrxF9	100	Pre-Clinical Coursework (usually 1st Year, occasionally 2nd Year or MD/PhD)		Pre-Clinical	28 - 31	≥28	Male	Male	Asian		Asian	0	No	Never Married	<$20K	Emergency Medicine		Mixed	Mod	0.75	High	0	0	0	0	0	0	0	0	No	-1	-1	-1	I have never considered taking a Leave of Absence from school for my personal well-being	224	MD	Pennsylvania	Northeast	Large Metropolitan	Large	Private	831	Medium	Standard	Pass/Fail ONLY		55017	$40 - $60K	66
R_1qWXSThOuME5tQ5	100	Pre-Clinical Coursework (usually 1st Year, occasionally 2nd Year or MD/PhD)		Pre-Clinical	25 - 27	22-27	Male	Male	Caucasian		White	0	No	Never Married	Between $20K and $100K	Other:	Undecided			0.75	High	1	0	1	0	0	1	0	3	No	2	0	-1	I have considered taking a Leave of Absence from school for my personal well-being	224	MD	Pennsylvania	Northeast	Large Metropolitan	Large	Private	831	Medium	Standard	Pass/Fail + Recognitions for Honors/High Pass		55017	$40 - $60K	66
R_vTRa62JGcPkxxBv	100	Pre-Clinical Coursework (usually 1st Year, occasionally 2nd Year or MD/PhD)		Pre-Clinical	22 - 24	22-27	Male	Male	Caucasian		White	0	No	Never Married	I'd Prefer Not to Say	Plastic Surgery		Surgical	High	0	Low	0	0	0	0	0	0	0	0	No					224	MD	Pennsylvania	Northeast	Large Metropolitan	Large	Private	831	Medium	Standard			55017	$40 - $60K	66
R_0rHelZxUmsgMVkB	100	Pre-Clinical Coursework (usually 1st Year, occasionally 2nd Year or MD/PhD)		Pre-Clinical	22 - 24	22-27	Female	Non-Male	Caucasian		White	0	No	Never Married	Between $20K and $100K	Pediatrics		Medical	Low	0.75	High	1	0	0	0	0	1	0	2	No	1	0	-1	I have never considered taking a Leave of Absence from school for my personal well-being	47	MD	New York	Northeast	Medium-size urban areas	Large	Public	700	Medium	Standard	Pass/Fail + Recognitions for Honors/High Pass		54415	$40 - $60K	79
R_wLh6g6eoVGlg1Y5	100	Pre-Clinical Coursework (usually 1st Year, occasionally 2nd Year or MD/PhD)		Pre-Clinical	22 - 24	22-27	Male	Male	Caucasian		White	0	No	Never Married	<$20K	Orthopaedic Surgery		Surgical	High	0.5	Moderate	1	1	1	0	1	1	0	5	Yes	-1	-1	-1	I have never considered taking a Leave of Absence from school for my personal well-being	47	MD	New York	Northeast	Medium-size urban areas	Large	Public	700	Medium	Standard	Pass/Fail + Recognitions for Honors/High Pass		54415	$40 - $60K	79
R_3fkHb6Ha6uOZrq3	73	Pre-Clinical Coursework (usually 1st Year, occasionally 2nd Year or MD/PhD)		Pre-Clinical	28 - 31	≥28	Male	Male	Caucasian		White	0	No	Never Married	Between $100K and $300K	Surgery		Surgical	Mod	0.5	Moderate	1	1	1	0	1	1	0	5	Yes	-2	-2	-2	I have never considered taking a Leave of Absence from school for my personal well-being	76	MD	New York	Northeast	Urban Clusters	Medium	Private	862	Medium	Standard			54580	$40 - $60K	94
R_3FPONtIXRh9jTzA	73	Have completed Core Clerkships (usually 4th Year, occasionally 3rd Year or MD/PhD)		Clinical	25 - 27	22-27	Female	Non-Male	Caucasian		White	0	No	Never Married	I'd Prefer Not to Say	Internal Medicine		Medical	Low	0.25	Low	0	0	0	0	1	1	0	2	No	0	1	-1	I have never considered taking a Leave of Absence from school for my personal well-being	3	MD	Illinois	Midwest	Urban Clusters	Large	Private	678	Medium	0			58630	$40 - $60K	88
R_2zTG3wJONo7SITo	59	Currently on a Gap Year (e.g. Research, MBA, MPH, etc.)		Other	25 - 27	22-27	Male	Male	Caucasian		White	0	No	Never Married	Between $20K and $100K	Medicine-Pediatrics		Medical	Mod	0.75	High	0	1	0	1	0	1	1	4	Yes					3	MD	Massachusetts	Northeast	Metropolitan	Large	Private	840	Medium	Standard			63776	>$60K	53
R_1KkcPSALfDNq6FO	59	Currently on a Gap Year (e.g. Research, MBA, MPH, etc.)		Other	25 - 27	22-27	Female	Non-Male	Asian		Asian	0	No	Never Married	Between $100K and $300K	Physical Medicine and Rehabilitation		Medical	Low	0.75	High	1	0	1	1	1	1	1	6	Yes					1	MD	Virginia	South	Medium-size urban areas	Medium	Public	615	Medium	Abbreviated			48890	$40 - $60K	29
R_2AFQ8WBTmAy0SPz	100	Have begun participating in Core Clerkships (usually 3rd Year, occasionally 2nd Year or MD/PhD)		Clinical	22 - 24	22-27	Female	Non-Male	Asian		Asian	0	No	Never Married	<$20K	Radiology-Interventional		Mixed	High	1	High	1	1	1	1	1	1	1	7	Yes	1	1	-1	I have considered taking a Leave of Absence from school for my personal well-being	43	MD	Virginia	South	Small urban area	Medium	Public	785	Medium	Standard	Pass/Fail ONLY		42988.5	$40 - $60K	68
R_2ZIEYxtnLaSBdAa	73	Pre-Clinical Coursework (usually 1st Year, occasionally 2nd Year or MD/PhD)		Pre-Clinical	22 - 24	22-27	Female	Non-Male	Caucasian		White	0	No	Never Married	Between $20K and $100K	Emergency Medicine		Mixed	Mod	0.5	Moderate	0	1	0	1	1	1	0	4	Yes	0	-1	-1	I have never considered taking a Leave of Absence from school for my personal well-being	161	MD	New York	Northeast	Large Metropolitan	Large	Private	430	Small	Abbreviated			$-	<$40K	4
R_2rvVMH7260zZN9m	59	Have completed Core Clerkships (usually 4th Year, occasionally 3rd Year or MD/PhD)		Clinical	25 - 27	22-27	Male	Male	Caucasian		White	0	No	Never Married	Between $100K and $300K	Emergency Medicine		Mixed	Mod	0.75	High	1	1	1	1	1	1	1	7	Yes					161	MD	New York	Northeast	Large Metropolitan	Large	Private	430	Small	Abbreviated			$-	<$40K	4
R_296boZLWbSw6pi6	59	Other:	Final (5th) year after a MBA 4th year	Other	25 - 27	22-27	Female	Non-Male	Black/African		Black/African	1	No	Never Married	>$300K	Emergency Medicine		Mixed	Mod	0.75	High	1	1	1	0	1	1	1	6	Yes					161	MD	New York	Northeast	Large Metropolitan	Large	Private	430	Small	Abbreviated			$-	<$40K	4
R_1Ny251CCDuetKuC	59	Pre-Clinical Coursework (usually 1st Year, occasionally 2nd Year or MD/PhD)		Pre-Clinical	25 - 27	22-27	Female	Non-Male	Caucasian		White	0	No	Never Married	<$20K	Internal Medicine		Medical	Low	0.75	High	0	0	0	0	0	1	0	1	No					161	MD	New York	Northeast	Large Metropolitan	Large	Private	430	Small	Abbreviated			$-	<$40K	4
R_1N4ZNuPUcqtfC9H	59	Have completed Core Clerkships (usually 4th Year, occasionally 3rd Year or MD/PhD)		Clinical	25 - 27	22-27	Male	Male	Hispanic/Latinx		Hispanic/Latinx	1	No	Never Married	Between $100K and $300K	Obstetrics and Gynecology		Mixed	Mod	0.75	High	0	1	1	0	0	1	1	4	Yes					161	MD	New York	Northeast	Large Metropolitan	Large	Private	430	Small	Abbreviated			$-	<$40K	4
R_30c0n97qFNslG40	59	Pre-Clinical Coursework (usually 1st Year, occasionally 2nd Year or MD/PhD)		Pre-Clinical	Greater than or equal to 32	≥28	Male	Male	Caucasian		White	0	No	Married	Between $20K and $100K	Internal Medicine		Medical	Low	0	Low	1	0	1	1	1	1	0	5	Yes					53	MD	New York	Northeast	Metropolitan	Large	Private	779	Medium	Standard			53709	$40 - $60K	40
R_2uTYSYOnAs5T0p0	59	Pre-Clinical Coursework (usually 1st Year, occasionally 2nd Year or MD/PhD)		Pre-Clinical	22 - 24	22-27	Female	Non-Male	Other:	Jewish	Other	0	No	Married	<$20K	Pediatrics		Medical	Low	0.75	High	1	0	1	0	1	1	1	5	Yes					53	MD	New York	Northeast	Metropolitan	Large	Private	779	Medium	Standard			53709	$40 - $60K	40
R_O6vl7D2o8Tjh9yV	73	Pre-Clinical Coursework (usually 1st Year, occasionally 2nd Year or MD/PhD)		Pre-Clinical	25 - 27	22-27	Female	Non-Male	Caucasian		White	0	No	Married	Between $20K and $100K	Orthopaedic Surgery		Surgical	High	0.5	Moderate	1	0	1	0	1	1	0	4	Yes	-1	-2	-2	I have never considered taking a Leave of Absence from school for my personal well-being	210	MD	Washington	West	Metropolitan	Large	Public	1113	Large	Abbreviated			52732.5	$40 - $60K	13
R_Yb5mt8WCdARMn1T	100	Pre-Clinical Coursework (usually 1st Year, occasionally 2nd Year or MD/PhD)		Pre-Clinical	22 - 24	22-27	Female	Non-Male	Caucasian		White	0	No	Never Married	<$20K	Internal Medicine		Medical	Low	0.5	Moderate	0	0	0	0	1	1	0	2	No	-1	1	0	I have never considered taking a Leave of Absence from school for my personal well-being	100	MD	Illinois	Midwest	Large Metropolitan	Large	Private	632	Medium	Standard	Pass/Fail ONLY		62088	>$60K	18
R_2dm66gzTIrG22my	100	Pre-Clinical Coursework (usually 1st Year, occasionally 2nd Year or MD/PhD)		Pre-Clinical	22 - 24	22-27	Female	Non-Male	Caucasian		White	0	No	Never Married	Between $100K and $300K	Emergency Medicine		Mixed	Mod	0.25	Low	1	1	0	0	1	1	1	5	Yes	-1	-1	-1	I have never considered taking a Leave of Absence from school for my personal well-being	100	MD	Illinois	Midwest	Large Metropolitan	Large	Private	632	Medium	Standard	Pass/Fail ONLY		62088	>$60K	18
R_2rDSpydzU4VW8mJ	59	Pre-Clinical Coursework (usually 1st Year, occasionally 2nd Year or MD/PhD)		Pre-Clinical	22 - 24	22-27	Female	Non-Male	Asian		Asian	0	No	Never Married	Between $20K and $100K	Internal Medicine		Medical	Low	0.75	High	1	0	0	1	0	1	0	3	No					100	MD	Oregon	West	Small urban area	Medium	Public	630	Medium	Abbreviated			55166	$40 - $60K	28
R_AB9Vw2a0WYRphiV	59	Pre-Clinical Coursework (usually 1st Year, occasionally 2nd Year or MD/PhD)		Pre-Clinical	25 - 27	22-27	Female	Non-Male	Caucasian		White	0	No	Never Married	<$20K	Pediatrics		Medical	Low	0.25	Low	1	0	0	0	1	0	0	2	No					100	MD	Oregon	West	Small urban area	Medium	Public	630	Medium	Abbreviated			55166	$40 - $60K	28
R_1eDBvEMqQ74SMBr	92	Have begun participating in Core Clerkships (usually 3rd Year, occasionally 2nd Year or MD/PhD)		Clinical	25 - 27	22-27	Other	Non-Male	Black/African		Black/African	1	No	Widowed	<$20K	Plastic Surgery		Surgical	High	0.25	Low	0	0	0	0	0	0	0	0	No					20	MD	California	West	Large Metropolitan	Large	Public	731	Medium	Standard			42496.5	$40 - $60K	6
R_3NxNwJ8hmAamnRc	100	Have completed Core Clerkships (usually 4th Year, occasionally 3rd Year or MD/PhD)		Clinical	28 - 31	≥28	Female	Non-Male	Asian,Caucasian		Multiracial	0	No	Never Married	Between $100K and $300K	Internal Medicine		Medical	Low	0.75	High	1	1	1	0	1	1	1	6	Yes	-2	0	-1	I have taken a Leave of Absence from school for my personal well-being	89	MD	Pennsylvania	Northeast	Small urban area	Medium	Public	597	Medium	Standard	Pass/Fail ONLY		58807	$40 - $60K	14
R_1Qg7N4EOwhHYhyf	100	Pre-Clinical Coursework (usually 1st Year, occasionally 2nd Year or MD/PhD)		Pre-Clinical	>32	≥28	Female	Non-Male	Asian		Asian	0	No	Married	I'd Prefer Not to Say	Internal Medicine		Medical	Low	0	Low	0	1	0	0	0	1	0	2	No					66	MD	New York	Northeast	Large Metropolitan	Large	Private	442	Small	Abbreviated			58760	$40 - $60K	11
R_2ylvVaJxlVSCrHG	84	Pre-Clinical Coursework (usually 1st Year, occasionally 2nd Year or MD/PhD)		Pre-Clinical																0.75	High	1	0	0	0	1	1	0	3	No					203	MD	California	West	Metropolitan	Large	Public	643	Medium	Abbreviated			41771.5	$40 - $60K	6
R_2rwlXwXXjBVYeDQ	73	Have completed Core Clerkships (usually 4th Year, occasionally 3rd Year or MD/PhD)		Clinical	25 - 27	22-27	Male	Male	Caucasian		White	0	No	Never Married								0	0	0	0	0	0	0	0	No					203	MD	California	West	Metropolitan	Large	Public	643	Medium	Abbreviated			41771.5	$40 - $60K	6
R_Q9Tj36a2aZ21yVj	59	Pre-Clinical Coursework (usually 1st Year, occasionally 2nd Year or MD/PhD)		Pre-Clinical	Less than or equal to 21	≤21	I'd Prefer Not to Say		Other:		Other	0	No	Widowed	<$20K	Family Medicine		Medical	Low	0.25	Low	0	0	0	0	0	0	0	0	No					203	MD	California	West	Metropolitan	Large	Public	643	Medium	Abbreviated			41771.5	$40 - $60K	6
R_2aVQZtU7vdSoTFA	100	Pre-Clinical Coursework (usually 1st Year, occasionally 2nd Year or MD/PhD)		Pre-Clinical	22 - 24	22-27	Male	Male	Caucasian		White	0	No	Married	I'd Prefer Not to Say	Anesthesiology		Mixed	Low	0.75	High	1	0	1	0	0	1	1	4	Yes	-1		-1	I have never considered taking a Leave of Absence from school for my personal well-being	59	MD	Maryland	South	Metropolitan	Large	Private	476	Small	Abbreviated	Pass/Fail ONLY		54900	$40 - $60K	2
R_8pREW26t1LdNBnj	100	Pre-Clinical Coursework (usually 1st Year, occasionally 2nd Year or MD/PhD)		Pre-Clinical	22 - 24	22-27	Male	Male	Hispanic/Latinx		Hispanic/Latinx	1	No	Never Married	<$20K	Internal Medicine		Medical	Low	0.25	Low	1	1	1	0	1	1	1	6	Yes	-1	-2	-2	I have considered taking a Leave of Absence from school for my personal well-being	31	MD	Massachusetts	Northeast	Metropolitan	Large	Private	712	Medium	Abbreviated	Pass/Fail ONLY		63400	>$60K	1
R_1DBE77xKoNpv5Qv	100	Pre-Clinical Coursework (usually 1st Year, occasionally 2nd Year or MD/PhD)		Pre-Clinical	22 - 24	22-27	Male	Male	Caucasian		White	0	No	Never Married	Between $20K and $100K	Thoracic Surgery		Surgical	High	0.75	High	1	1	1	1	1	1	1	7	Yes	-1	-1	-1	I have never considered taking a Leave of Absence from school for my personal well-being	1	MD	International	Territories			Private		0	0	Letter Grades (A, B, C, etc.)				110
R_3W374vVmHVXCnwB	100	Pre-Clinical Coursework (usually 1st Year, occasionally 2nd Year or MD/PhD)		Pre-Clinical	28 - 31	≥28	Female	Non-Male	Caucasian		White	0	No	Married	<$20K	Obstetrics and Gynecology		Mixed	Mod	0.5	Moderate	1	0	0	0	1	1	0	3	No	-1	-2	-1	I have considered taking a Leave of Absence from school for my personal well-being	15	MD	California	West	Metropolitan	Medium	Public	64	Small	0	Pass/Fail ONLY		20532	<$40K	110
R_UFqfvInrChwqNTX	100	Pre-Clinical Coursework (usually 1st Year, occasionally 2nd Year or MD/PhD)		Pre-Clinical	22 - 24	22-27	Female	Non-Male	Asian		Asian	0	No	Never Married	<$20K	Internal Medicine	#REF!	Medical	Low	0.25	Low	1	1	1	0	1	1	0	5	Yes	1	1	1	I have never considered taking a Leave of Absence from school for my personal well-being	15	MD	California	West	Metropolitan	Medium	Public	64	Small	0	Pass/Fail ONLY		20532	<$40K	110
R_1HpBOz9LkgNEFpA	100	Have completed Core Clerkships (usually 4th Year, occasionally 3rd Year or MD/PhD)		Clinical	25 - 27	22-27	Male	Male	Asian		Asian	0	No	Never Married	I'm Not Sure	Surgery		Surgical	Mod	1	High	1	1	1	1	1	1	1	7	Yes	2	2	2	I have never considered taking a Leave of Absence from school for my personal well-being	16										Pass/Fail + Recognitions for Honors/High Pass				0
R_1LpAVYZq7qUg095	100	Have completed Core Clerkships (usually 4th Year, occasionally 3rd Year or MD/PhD)		Clinical	28 - 31	≥28	Female	Non-Male	Caucasian		White	0	No	Never Married	Between $100K and $300K	Emergency Medicine		Mixed	Mod	0.75	High	1	1	1	1	1	1	1	7	Yes	-2	-2	-2	I have considered taking a Leave of Absence from school for my personal well-being	186	MD	Illinois	Midwest	Large Metropolitan	Large	Private	756	Medium	Standard	Pass/Fail + Recognitions for Honors/High Pass		59363	$40 - $60K	100
R_Y9SYXUPp5DFCX4Z	100	Pre-Clinical Coursework (usually 1st Year, occasionally 2nd Year or MD/PhD)		Pre-Clinical	28 - 31	≥28	Female	Non-Male	Caucasian		White	0	No	Never Married	Between $100K and $300K	Family Medicine		Medical	Low	0	Low	1	0	0	0	1	1	0	3	No	-1	-1	-1	I have never considered taking a Leave of Absence from school for my personal well-being	186	MD	Illinois	Midwest	Large Metropolitan	Large	Private	756	Medium	Standard	Pass/Fail + Recognitions for Honors/High Pass		59363	$40 - $60K	100
R_RwvqcM4Z1NE76yB	100	Pre-Clinical Coursework (usually 1st Year, occasionally 2nd Year or MD/PhD)		Pre-Clinical	25 - 27	22-27	Male	Male	Caucasian		White	0	No	Never Married	Between $100K and $300K	Orthopaedic Surgery		Surgical	High	0.75	High	1	1	1	0	1	1	1	6	Yes	0	-1	-2	I have considered taking a Leave of Absence from school for my personal well-being	186	MD	Illinois	Midwest	Large Metropolitan	Large	Private	756	Medium	Standard	Pass/Fail + Recognitions for Honors/High Pass		59363	$40 - $60K	100
R_38xR3q7B3kIo7v3	100	Pre-Clinical Coursework (usually 1st Year, occasionally 2nd Year or MD/PhD)		Pre-Clinical	25 - 27	22-27	Female	Non-Male	Caucasian		White	0	No	Never Married	Between $100K and $300K	Emergency Medicine		Mixed	Mod	0.75	High	1	1	1	1	1	1	1	7	Yes	0	-2	-1	I have never considered taking a Leave of Absence from school for my personal well-being	186	MD	Illinois	Midwest	Large Metropolitan	Large	Private	756	Medium	Standard	Pass/Fail + Recognitions for Honors/High Pass		59363	$40 - $60K	100
R_aaSl72Hwqopcx8Z	100	Have begun participating in Core Clerkships (usually 3rd Year, occasionally 2nd Year or MD/PhD)		Clinical	22 - 24	22-27	Male	Male	Hispanic/Latinx		Hispanic/Latinx	1	No	Never Married	Between $20K and $100K	Psychiatry		Medical	Low	0.75	High	1	1	1	1	1	1	1	7	Yes	-2	-2	-2	I have considered taking a Leave of Absence from school for my personal well-being	186	MD	Illinois	Midwest	Large Metropolitan	Large	Private	756	Medium	Standard	Pass/Fail ONLY		59363	$40 - $60K	100
R_xGCVR6RMbld6e1H	100	Pre-Clinical Coursework (usually 1st Year, occasionally 2nd Year or MD/PhD)		Pre-Clinical	25 - 27	22-27	Transgender	Non-Male	Caucasian		White	0	Yes	Never Married	>$300K	Family Medicine		Medical	Low	0	Low	1	1	1	0	1	1	1	6	Yes	-1	-2	-2	I have considered taking a Leave of Absence from school for my personal well-being	44	MD	Pennsylvania	Northeast	Large Metropolitan	Large	Private	1038	Large	Abbreviated	Pass/Fail ONLY		58106	$40 - $60K	91
R_3EW4872neu6ELAN	100	Have completed Core Clerkships (usually 4th Year, occasionally 3rd Year or MD/PhD)		Clinical	25 - 27	22-27	Male	Male	Asian		Asian	0	No	Never Married	Between $100K and $300K	Emergency Medicine		Mixed	Mod	1	High	0	1	1	0	1	1	0	4	Yes	-1	-1	-1	I have never considered taking a Leave of Absence from school for my personal well-being	48	MD	Hawaii	West	Medium-size urban areas	Small	Public	293	Small	Standard	Pass/Fail ONLY		54000	$40 - $60K	62
R_1Ojd8NSpzPF63gA	100	Have completed Core Clerkships (usually 4th Year, occasionally 3rd Year or MD/PhD)		Clinical	28 - 31	≥28	Male	Male	Asian,Caucasian		Multiracial	0	No	Never Married	>$300K	Anesthesiology		Mixed	Low	0.75	High	1	0	1	0	1	1	1	5	Yes	-2	-2	-2	I have considered taking a Leave of Absence from school for my personal well-being	48	MD	Hawaii	West	Medium-size urban areas	Small	Public	293	Small	Standard	Pass/Fail ONLY		54000	$40 - $60K	62
R_vOGM4BTg08ZqYPn	100	Have begun participating in Core Clerkships (usually 3rd Year, occasionally 2nd Year or MD/PhD)		Clinical	25 - 27	22-27	Female	Non-Male	Asian		Asian	0	No	Never Married	Between $20K and $100K	Otolaryngology		Mixed	High	0.75	High	1	1	1	0	1	1	0	5	Yes	-1	1	-2	I have never considered taking a Leave of Absence from school for my personal well-being	150	MD	Michigan	Midwest	Urban Clusters	Medium	Public	708	Medium	Abbreviated	Pass/Fail ONLY		66100	>$60K	100
R_2RQx7BCGdDxjao8	100	Pre-Clinical Coursework (usually 1st Year, occasionally 2nd Year or MD/PhD)		Pre-Clinical	25 - 27	22-27	Female	Non-Male	Caucasian		White	0	Yes	Never Married	Between $20K and $100K	Obstetrics and Gynecology	0	Mixed	Mod	0.75	High	1	1	1	1	1	1	1	7	Yes	-2	-1	-1	I have considered taking a Leave of Absence from school for my personal well-being	150	MD	Michigan	Midwest	Urban Clusters	Medium	Public	708	Medium	Abbreviated	Pass/Fail ONLY		66100	>$60K	100
R_1o1PRNo4XPFinD5	100	Have completed Core Clerkships (usually 4th Year, occasionally 3rd Year or MD/PhD)		Clinical	28 - 31	≥28	Male	Male	Asian		Asian	0	No	Never Married	I'd Prefer Not to Say	Family Medicine		Medical	Low	1	High	0	0	0	0	0	0	0	0	No	0	-1	-1	I have taken a Leave of Absence from school for my personal well-being	150	MD	Michigan	Midwest	Urban Clusters	Medium	Public	708	Medium	Abbreviated	Pass/Fail + Recognitions for Honors/High Pass		66100	>$60K	100
R_28CaCjCGLUfFUCu	100	Have begun participating in Core Clerkships (usually 3rd Year, occasionally 2nd Year or MD/PhD)		Clinical	25 - 27	22-27	Female	Non-Male	Hispanic/Latinx		Hispanic/Latinx	1	No	Married	Between $100K and $300K	Surgery		Surgical	Mod	0.5	Moderate	1	0	1	0	1	1	0	4	Yes	-1	-2	-2	I have taken a Leave of Absence from school for my personal well-being	150	MD	Michigan	Midwest	Urban Clusters	Medium	Public	708	Medium	Abbreviated	Pass/Fail ONLY		66100	>$60K	100
R_2ZWCYTmTjDMMk8r	100	Have completed Core Clerkships (usually 4th Year, occasionally 3rd Year or MD/PhD)		Clinical	25 - 27	22-27	Female	Non-Male	Caucasian		White	0	No	Never Married	Between $100K and $300K	Surgery		Surgical	Mod	1	High	1	1	1	0	0	1	0	4	Yes	-1	-1	-1	I have never considered taking a Leave of Absence from school for my personal well-being	150	MD	Michigan	Midwest	Urban Clusters	Medium	Public	708	Medium	Abbreviated	Pass/Fail + Recognitions for Honors/High Pass		66100	>$60K	100
R_2EFRhDWfnkvHylb	100	Have begun participating in Core Clerkships (usually 3rd Year, occasionally 2nd Year or MD/PhD)		Clinical	25 - 27	22-27	Female	Non-Male	Hispanic/Latinx		Hispanic/Latinx	1	No	Married	I'm Not Sure	Obstetrics and Gynecology		Mixed	Mod	0.75	High	0	1	1	0	1	0	0	3	No	1	-2	-2	I have taken a Leave of Absence from school for my personal well-being	150	MD	Michigan	Midwest	Urban Clusters	Medium	Public	708	Medium	Abbreviated	Pass/Fail ONLY		66100	>$60K	100
R_3LdtCkZcjPBwnTD	100	Pre-Clinical Coursework (usually 1st Year, occasionally 2nd Year or MD/PhD)		Pre-Clinical	25 - 27	22-27	Female	Non-Male	Caucasian		White	0	No	Married	>$300K	Pathology		Medical	Low	0.25	Low	1	0	1	0	1	1	1	5	Yes	-2	1	-2	I have considered taking a Leave of Absence from school for my personal well-being	53	MD	New York	Northeast	Metropolitan	Large	Private	779	Medium	Standard	Pass/Fail ONLY		53709	$40 - $60K	40
R_2VdOEC9f2Ai9as3	100	Have begun participating in Core Clerkships (usually 3rd Year, occasionally 2nd Year or MD/PhD)		Clinical	25 - 27	22-27	Female	Non-Male	Caucasian		White	0	No	Never Married	Between $100K and $300K	Anesthesiology		Mixed	Low	0.75	High	1	1	1	1	0	1	0	5	Yes	-1	-2	-2	I have considered taking a Leave of Absence from school for my personal well-being	150	MD	Michigan	Midwest	Urban Clusters	Medium	Public	708	Medium	Abbreviated	Pass/Fail ONLY		66100	>$60K	100
R_1CIbXvqZx0CGuZZ	100	Have completed Core Clerkships (usually 4th Year, occasionally 3rd Year or MD/PhD)		Clinical	28 - 31	≥28	Female	Non-Male	Caucasian		White	0	No	Never Married	Between $20K and $100K	Neurology		Medical	Mod	1	High	0	1	0	0	0	1	0	2	No	-1	-2	-1	I have never considered taking a Leave of Absence from school for my personal well-being	150	MD	Michigan	Midwest	Urban Clusters	Medium	Public	708	Medium	Abbreviated	Pass/Fail + Recognitions for Honors/High Pass		66100	>$60K	100
R_1i80KcwoBR16phR	100	Have begun participating in Core Clerkships (usually 3rd Year, occasionally 2nd Year or MD/PhD)		Clinical	22 - 24	22-27	Female	Non-Male	Asian		Asian	0	No	Never Married	<$20K	Obstetrics and Gynecology		Mixed	Mod	0.75	High	1	1	1	0	1	1	1	6	Yes	-1	0	-2	I have never considered taking a Leave of Absence from school for my personal well-being	150	MD	Michigan	Midwest	Urban Clusters	Medium	Public	708	Medium	Abbreviated	Pass/Fail ONLY		66100	>$60K	100
R_1laU7yzEi54qXv5	100	Have begun participating in Core Clerkships (usually 3rd Year, occasionally 2nd Year or MD/PhD)		Clinical	>32	≥28	Male	Male	Caucasian		White	0	No	Never Married	Between $100K and $300K	Psychiatry		Medical	Low	0.5	Moderate	1	0	0	0	1	1	0	3	No	1	1	2	I have never considered taking a Leave of Absence from school for my personal well-being	150	MD	Michigan	Midwest	Urban Clusters	Medium	Public	708	Medium	Abbreviated	Pass/Fail ONLY		66100	>$60K	100
R_RlyB1WfGoIU4fGp	100	Have begun participating in Core Clerkships (usually 3rd Year, occasionally 2nd Year or MD/PhD)		Clinical	25 - 27	22-27	Male	Male	Caucasian		White	0	No	Never Married	Between $100K and $300K	Surgery		Surgical	Mod	0.75	High	1	0	1	0	0	0	0	2	No	-1	0	0	I have never considered taking a Leave of Absence from school for my personal well-being	150	MD	Michigan	Midwest	Urban Clusters	Medium	Public	708	Medium	Abbreviated	Pass/Fail ONLY		66100	>$60K	100
R_1oaHjvUZyaTLVyg	100	Pre-Clinical Coursework (usually 1st Year, occasionally 2nd Year or MD/PhD)		Pre-Clinical	22 - 24	22-27	Female	Non-Male	Asian		Asian	0	Yes	Never Married	I'm Not Sure	Pediatrics		Medical	Low	0.75	High	1	1	1	0	1	1	1	6	Yes	-1	1	-1	I have never considered taking a Leave of Absence from school for my personal well-being	150	MD	Michigan	Midwest	Urban Clusters	Medium	Public	708	Medium	Abbreviated	Pass/Fail ONLY		66100	>$60K	100
R_1ODlHKdMVI3VIO1	100	Have completed Core Clerkships (usually 4th Year, occasionally 3rd Year or MD/PhD)		Clinical	22 - 24	22-27	Other	Non-Male	Asian		Asian	0	No	Never Married	Between $100K and $300K	Emergency Medicine		Mixed	Mod	1	High	1	1	1	1	1	1	1	7	Yes	-2	-2	-2	I have considered taking a Leave of Absence from school for my personal well-being	150	MD	Michigan	Midwest	Urban Clusters	Medium	Public	708	Medium	Abbreviated	Pass/Fail + Recognitions for Honors/High Pass		66100	>$60K	100
R_25Z28uhkRx5pmNz	100	Have completed Core Clerkships (usually 4th Year, occasionally 3rd Year or MD/PhD)		Clinical	28 - 31	≥28	Male	Male	Black/African		Black/African	1	No	Never Married	Between $100K and $300K	Medicine-Pediatrics		Medical	Mod	1	High	0	1	0	0	0	0	0	1	No	0	1	0	I have never considered taking a Leave of Absence from school for my personal well-being	150	MD	Michigan	Midwest	Urban Clusters	Medium	Public	708	Medium	Abbreviated	Pass/Fail ONLY		66100	>$60K	100
R_3irIFLsxi2zubz8	100	Pre-Clinical Coursework (usually 1st Year, occasionally 2nd Year or MD/PhD)		Pre-Clinical	25 - 27	22-27	Female	Non-Male	Asian		Asian	0	No	Never Married	<$20K	Ophthalmology		Mixed	Mod	0.5	Moderate	1	1	1	0	1	1	0	5	Yes	-2	-1	-1	I have never considered taking a Leave of Absence from school for my personal well-being	31	MD	Louisiana	South	Medium-size urban areas	Small	Public	788	Medium	Abbreviated	Pass/Fail + Recognitions for Honors/High Pass		46244.5	$40 - $60K	100
R_3fIa1RpTbEsZ7zW	100	Pre-Clinical Coursework (usually 1st Year, occasionally 2nd Year or MD/PhD)		Pre-Clinical	25 - 27	22-27	Male	Male	Prefer Not to Answer		Prefer Not to Answer		No	Never Married	<$20K	Radiology-Interventional		Mixed	High	0.5	Moderate	1	1	1	0	1	1	0	5	Yes	-1	0	0	I have considered taking a Leave of Absence from school for my personal well-being	76	MD	Michigan	Midwest	Metropolitan	Medium	Public	1192	Large	Standard	Pass/Fail ONLY		47726.5	$40 - $60K	70
R_3sjh8S2G8bZaeV8	100	Have completed Core Clerkships (usually 4th Year, occasionally 3rd Year or MD/PhD)		Clinical	25 - 27	22-27	Female	Non-Male	Caucasian		White	0	No	Never Married	I'm Not Sure	Psychiatry		Medical	Low	1	High	0	0	0	0	0	1	0	1	No	-1	1	1	I have never considered taking a Leave of Absence from school for my personal well-being	64	MD	New York	Northeast	Small urban area	Medium	Public	672	Medium	0	Pass/Fail ONLY		17395	<$40K	100
R_2QVQuN4RSBwaB1j	100	Have completed Core Clerkships (usually 4th Year, occasionally 3rd Year or MD/PhD)		Clinical	25 - 27	22-27	Female	Non-Male	Caucasian		White	0	No	Never Married	<$20K	Family Medicine		Medical	Low	1	High	0	1	0	0	0	0	0	1	No	1	-2	-1	I have never considered taking a Leave of Absence from school for my personal well-being	64	MD	New York	Northeast	Small urban area	Medium	Public	672	Medium	0	Pass/Fail ONLY		17395	<$40K	100
R_tR60pETylfSoyVr	100	Pre-Clinical Coursework (usually 1st Year, occasionally 2nd Year or MD/PhD)		Pre-Clinical	22 - 24	22-27	Male	Male	Hispanic/Latinx		Hispanic/Latinx	1	No	Never Married	Between $20K and $100K	Obstetrics and Gynecology		Mixed	Mod	0	Low	1	1	1	1	1	1	1	7	Yes	-1	0	-1	I have never considered taking a Leave of Absence from school for my personal well-being	224	MD	Pennsylvania	Northeast	Large Metropolitan	Large	Private	831	Medium	Standard	Pass/Fail ONLY		55017	$40 - $60K	66
R_1qbacQWDjBdLYps	100	Pre-Clinical Coursework (usually 1st Year, occasionally 2nd Year or MD/PhD)		Pre-Clinical	25 - 27	22-27	Male	Male					I'd Prefer Not to Say	Never Married	Between $100K and $300K	Other:				0.75	High	1	1	1	1	1	1	1	7	Yes	0	0	0	I have considered taking a Leave of Absence from school for my personal well-being	224	MD	Pennsylvania	Northeast	Large Metropolitan	Large	Private	831	Medium	Standard	Pass/Fail ONLY		55017	$40 - $60K	66
R_AgrU8PW0YDXgkUN	100	Have begun participating in Core Clerkships (usually 3rd Year, occasionally 2nd Year or MD/PhD)		Clinical	25 - 27	22-27	Female	Non-Male	Caucasian		White	0	No	Never Married	Between $100K and $300K	Obstetrics and Gynecology		Mixed	Mod	0.25	Low	1	1	1	0	1	1	1	6	Yes	-2	-1	-1	I have considered taking a Leave of Absence from school for my personal well-being	10	MD	California	West	Medium-size urban areas	Medium	Public	284	Small	Standard	Pass/Fail ONLY		41552.5	$40 - $60K	91
R_2DXMTKAAvbAsBv6	100	Pre-Clinical Coursework (usually 1st Year, occasionally 2nd Year or MD/PhD)		Pre-Clinical	25 - 27	22-27	Female	Non-Male	Prefer Not to Answer		Prefer Not to Answer		No	Never Married	Between $100K and $300K	Neurosurgery		Surgical	High	1	High	1	0	0	0	1	1	0	3	No	0	-1	-1	I have never considered taking a Leave of Absence from school for my personal well-being	47	MD	New York	Northeast	Medium-size urban areas	Large	Public	700	Medium	Standard	Pass/Fail + Recognitions for Honors/High Pass		54415	$40 - $60K	79
R_x4lSGnRTy1DxrQl	100	Pre-Clinical Coursework (usually 1st Year, occasionally 2nd Year or MD/PhD)		Pre-Clinical	22 - 24	22-27	Female	Non-Male	Asian,Caucasian		Multiracial	0	Yes	Never Married	<$20K	Internal Medicine		Medical	Low	0.75	High	1	0	1	0	1	1	1	5	Yes	1	1	-1	I have never considered taking a Leave of Absence from school for my personal well-being	46	MD	Pennsylvania	Northeast	Large Metropolitan	Large	Private	1126	Large	Standard	Other:	#REF!	58557	$40 - $60K	57
R_1dzrgKgYYJcXrg6	100	Have begun participating in Core Clerkships (usually 3rd Year, occasionally 2nd Year or MD/PhD)		Clinical	22 - 24	22-27	Female	Non-Male	Asian		Asian	0	No	Never Married	<$20K	Obstetrics and Gynecology		Mixed	Mod	0.75	High	1	1	1	1	1	1	1	7	Yes	-2	-1	-2	I have never considered taking a Leave of Absence from school for my personal well-being	47	MD	Arizona	West	Large Metropolitan	Medium	Public	497	Small	Standard	Pass/Fail ONLY		43391	$40 - $60K	62
R_1KiN6twezUXec5I	100	Pre-Clinical Coursework (usually 1st Year, occasionally 2nd Year or MD/PhD)		Pre-Clinical	25 - 27	22-27	Female	Non-Male	Hispanic/Latinx		Hispanic/Latinx	1	No	Never Married	Between $20K and $100K	Pediatrics		Medical	Low	0.75	High	0	1	0	0	1	1	1	4	Yes	-2	1	-1	I have never considered taking a Leave of Absence from school for my personal well-being	25	MD	California	West	Medium-size urban areas	Medium	Public	463	Small	Standard	Pass/Fail + Recognitions for Honors/High Pass		44462.5	$40 - $60K	40
R_2TZURX7Ru8Z6dIu	100	Pre-Clinical Coursework (usually 1st Year, occasionally 2nd Year or MD/PhD)		Pre-Clinical	>32	≥28	Female	Non-Male	Caucasian		White	0	No	Married	Between $20K and $100K	Emergency Medicine		Mixed	Mod	0.75	High	1	1	1	1	1	1	0	6	Yes	-1	-1	-2	I have never considered taking a Leave of Absence from school for my personal well-being	112	MD	Rhode Island	Northeast	Small urban area	Large	Private	598	Medium	Standard	Pass/Fail + Recognitions for Honors/High Pass		63082	>$60K	38
R_1j81hMAp0dATzVL	100	Have begun participating in Core Clerkships (usually 3rd Year, occasionally 2nd Year or MD/PhD)		Clinical	25 - 27	22-27	Male	Male	Asian		Asian	0	No	Never Married	>$300K	Radiology-Diagnostic		Medical	Mod	0.75	High	0	1	0	1	0	1	0	3	No	-1	-1	-1	I have never considered taking a Leave of Absence from school for my personal well-being	150	MD	Michigan	Midwest	Urban Clusters	Medium	Public	708	Medium	Abbreviated	Pass/Fail ONLY		66100	>$60K	100
R_21BMbRVnkaLtzS4	100	Have begun participating in Core Clerkships (usually 3rd Year, occasionally 2nd Year or MD/PhD)		Clinical	22 - 24	22-27	Female	Non-Male	Caucasian		White	0	No	Never Married	<$20K	Ophthalmology		Mixed	Mod	0.5	Moderate	1	0	1	0	1	1	1	5	Yes	-1	-2	-2	I have considered taking a Leave of Absence from school for my personal well-being	56	MD	California	West	Small urban area	Small	Private	489	Small	Standard	Pass/Fail ONLY		60234	>$60K	4
R_12nn18xttzdoW8w	100	Pre-Clinical Coursework (usually 1st Year, occasionally 2nd Year or MD/PhD)		Pre-Clinical	28 - 31	≥28	Female	Non-Male	Caucasian		White	0	No	Never Married	Between $100K and $300K	Family Medicine		Medical	Low	0.75	High	1	0	1	0	1	0	0	3	No	-1	-1	-1	I have never considered taking a Leave of Absence from school for my personal well-being	56	MD	California	West	Small urban area	Small	Private	489	Small	Standard	Pass/Fail ONLY		60234	>$60K	4
R_3g01YrLsecp4ecD	100	Have begun participating in Core Clerkships (usually 3rd Year, occasionally 2nd Year or MD/PhD)		Clinical	22 - 24	22-27	Female	Non-Male	Caucasian		White	0	No	Never Married	<$20K	Pediatrics		Medical	Low	0.25	Low	1	1	1	1	1	1	1	7	Yes	-2	-2	-1	I have considered taking a Leave of Absence from school for my personal well-being	53	MD	New York	Northeast	Metropolitan	Large	Private	779	Medium	Standard	Pass/Fail ONLY		53709	$40 - $60K	40
R_3fov9C8xfDYLSjF	100	Have begun participating in Core Clerkships (usually 3rd Year, occasionally 2nd Year or MD/PhD)		Clinical	28 - 31	≥28	Female	Non-Male	Caucasian		White	0	No	Never Married	Between $100K and $300K	Emergency Medicine		Mixed	Mod	0.5	Moderate	1	1	1	1	1	1	1	7	Yes	-2	-2	-2	I have considered taking a Leave of Absence from school for my personal well-being	210	MD	Washington	West	Metropolitan	Large	Public	1113	Large	Abbreviated	Pass/Fail ONLY		52732.5	$40 - $60K	13
R_28I3Fgn1UkQ55sl	100	Have completed Core Clerkships (usually 4th Year, occasionally 3rd Year or MD/PhD)		Clinical	25 - 27	22-27	Female	Non-Male	Caucasian		White	0	No	Never Married	Between $20K and $100K	Anesthesiology		Mixed	Low	1	High	1	1	1	0	1	1	1	6	Yes	-2	-1	-2	I have never considered taking a Leave of Absence from school for my personal well-being	210	MD	Washington	West	Metropolitan	Large	Public	1113	Large	Abbreviated	Pass/Fail ONLY		52732.5	$40 - $60K	13
R_33fFGF8nk7jvCRL	100	Pre-Clinical Coursework (usually 1st Year, occasionally 2nd Year or MD/PhD)		Pre-Clinical	25 - 27	22-27	Female	Non-Male	Black/African,Caucasian		Multiracial	0	No	Never Married	Between $20K and $100K	Internal Medicine		Medical	Low	0.75	High	1	1	1	0	1	1	0	5	Yes	-1	-1	-2	I have never considered taking a Leave of Absence from school for my personal well-being	210	MD	Washington	West	Metropolitan	Large	Public	1113	Large	Abbreviated	Pass/Fail ONLY		52732.5	$40 - $60K	13
R_2rUGe1XtmtaNG0z	100	Have completed Core Clerkships (usually 4th Year, occasionally 3rd Year or MD/PhD)		Clinical	28 - 31	≥28	Other	Non-Male	Caucasian		White	0	No	Never Married	>$300K	Emergency Medicine		Mixed	Mod	1	High	1	1	1	1	0	1	1	6	Yes	1	1	0	I have never considered taking a Leave of Absence from school for my personal well-being	210	MD	Washington	West	Metropolitan	Large	Public	1113	Large	Abbreviated	Pass/Fail ONLY		52732.5	$40 - $60K	13
R_2BmSkBwMNOtsQuu	100	Have begun participating in Core Clerkships (usually 3rd Year, occasionally 2nd Year or MD/PhD)		Clinical	25 - 27	22-27	Male	Male	Caucasian		White	0	No	Married	Between $100K and $300K	Emergency Medicine		Mixed	Mod	1	High	1	1	1	0	1	1	1	6	Yes	-2	-2	-2	I have never considered taking a Leave of Absence from school for my personal well-being	210	MD	Washington	West	Metropolitan	Large	Public	1113	Large	Abbreviated	Pass/Fail ONLY		52732.5	$40 - $60K	13
R_1rAP9YV3BzeIiN3	100	Pre-Clinical Coursework (usually 1st Year, occasionally 2nd Year or MD/PhD)		Pre-Clinical	25 - 27	22-27	Female	Non-Male	Caucasian		White	0	Yes	Married	>$300K	Emergency Medicine		Mixed	Mod	1	High	0	0	1	1	1	1	1	5	Yes	-1	-2	-1	I have never considered taking a Leave of Absence from school for my personal well-being	210	MD	Washington	West	Metropolitan	Large	Public	1113	Large	Abbreviated	Pass/Fail ONLY		52732.5	$40 - $60K	13
R_3G8MROC7LlgTjPo	100	Have completed Core Clerkships (usually 4th Year, occasionally 3rd Year or MD/PhD)		Clinical	25 - 27	22-27	Male	Male	Caucasian		White	0	No	Married	Between $100K and $300K	Internal Medicine		Medical	Low	1	High	1	1	1	0	1	1	0	5	Yes	-1	0	-1	I have never considered taking a Leave of Absence from school for my personal well-being	210	MD	Washington	West	Metropolitan	Large	Public	1113	Large	Abbreviated	Pass/Fail ONLY		52732.5	$40 - $60K	13
R_3g25qulO7I9UM3k	100	Have begun participating in Core Clerkships (usually 3rd Year, occasionally 2nd Year or MD/PhD)		Clinical	>32	≥28	Male	Male	Caucasian		White	0	No	Married	Between $100K and $300K	Obstetrics and Gynecology		Mixed	Mod	1	High	1	1	1	0	1	1	1	6	Yes	-2	-2	-2	I have considered taking a Leave of Absence from school for my personal well-being	210	MD	Washington	West	Metropolitan	Large	Public	1113	Large	Abbreviated	Pass/Fail ONLY		52732.5	$40 - $60K	13
R_1erR41oIWGWcNXw	100	Have completed Core Clerkships (usually 4th Year, occasionally 3rd Year or MD/PhD)		Clinical	25 - 27	22-27	Female	Non-Male	Caucasian		White	0	Yes	Never Married	Between $20K and $100K	Pediatrics		Medical	Low	1	High	1	1	1	1	0	1	0	5	Yes	-2	-2	-2	I have considered taking a Leave of Absence from school for my personal well-being	210	MD	Washington	West	Metropolitan	Large	Public	1113	Large	Abbreviated	Pass/Fail ONLY		52732.5	$40 - $60K	13
R_3kj5zqa9VsiDrFs	100	Pre-Clinical Coursework (usually 1st Year, occasionally 2nd Year or MD/PhD)		Pre-Clinical	22 - 24	22-27	Female	Non-Male	Asian		Asian	0	Yes	Married	<$20K	Plastic Surgery		Surgical	High	0.25	Low	0	1	0	0	1	1	0	3	No	0	-1	-1	I have considered taking a Leave of Absence from school for my personal well-being	210	MD	Washington	West	Metropolitan	Large	Public	1113	Large	Abbreviated	Pass/Fail ONLY		52732.5	$40 - $60K	13
R_1GDOMg8ZeqZlmPS	100	Have begun participating in Core Clerkships (usually 3rd Year, occasionally 2nd Year or MD/PhD)		Clinical	25 - 27	22-27	Female	Non-Male	Caucasian		White	0	No	Married	Between $100K and $300K	Pediatrics		Medical	Low	0.75	High	1	1	0	0	1	1	1	5	Yes	1	1	1	I have taken a Leave of Absence from school for my personal well-being	210	MD	Washington	West	Metropolitan	Large	Public	1113	Large	Abbreviated	Pass/Fail ONLY		52732.5	$40 - $60K	13
R_2QKEV0gbJohUazK	100	Have completed Core Clerkships (usually 4th Year, occasionally 3rd Year or MD/PhD)		Clinical	25 - 27	22-27	Female	Non-Male	Caucasian		White	0	No	Never Married	Between $100K and $300K	Pediatrics		Medical	Low	1	High	1	1	1	0	1	1	0	5	Yes	-2	-2	-2	I have considered taking a Leave of Absence from school for my personal well-being	210	MD	Washington	West	Metropolitan	Large	Public	1113	Large	Abbreviated	Pass/Fail ONLY		52732.5	$40 - $60K	13
R_3Odzarkrl0Gb8TM	100	Pre-Clinical Coursework (usually 1st Year, occasionally 2nd Year or MD/PhD)		Pre-Clinical	25 - 27	22-27	Female	Non-Male	Asian		Asian	0	No	Never Married	<$20K	Dermatology		Mixed	High	0.5	Moderate	1	1	0	0	1	1	0	4	Yes	-1	-1	-1	I have never considered taking a Leave of Absence from school for my personal well-being	100	MD	Illinois	Midwest	Large Metropolitan	Large	Private	632	Medium	Standard	Pass/Fail ONLY		62088	>$60K	18
R_2zM8ETg8Vk7NCgD	100	Pre-Clinical Coursework (usually 1st Year, occasionally 2nd Year or MD/PhD)		Pre-Clinical	22 - 24	22-27	Female	Non-Male	Caucasian		White	0	No	Never Married	<$20K	Internal Medicine		Medical	Low	0.25	Low	0	0	0	1	1	0	0	2	No	0	1	1	I have never considered taking a Leave of Absence from school for my personal well-being	100	MD	Illinois	Midwest	Large Metropolitan	Large	Private	632	Medium	Standard	Pass/Fail ONLY		62088	>$60K	18
R_3P6ybkiqTDMCRq4	100	Pre-Clinical Coursework (usually 1st Year, occasionally 2nd Year or MD/PhD)		Pre-Clinical	22 - 24	22-27	Female	Non-Male	Caucasian		White	0	No	Never Married	Between $20K and $100K	Orthopaedic Surgery		Surgical	High	0.75	High	1	1	1	0	1	1	1	6	Yes	-1	-1	-2	I have never considered taking a Leave of Absence from school for my personal well-being	100	MD	Illinois	Midwest	Large Metropolitan	Large	Private	632	Medium	Standard	Pass/Fail ONLY		62088	>$60K	18
R_3hFHDBiScztuC1H	100	Pre-Clinical Coursework (usually 1st Year, occasionally 2nd Year or MD/PhD)		Pre-Clinical	22 - 24	22-27	Female	Non-Male	Caucasian		White	0	No	Never Married	<$20K	Pediatrics		Medical	Low	0.5	Moderate	1	1	1	1	1	1	0	6	Yes	-1	-1	-2	I have taken a Leave of Absence from school for my personal well-being	100	MD	Illinois	Midwest	Large Metropolitan	Large	Private	632	Medium	Standard	Pass/Fail ONLY		62088	>$60K	18
R_p5TS6Dgrl8e7QFX	100	Have begun participating in Core Clerkships (usually 3rd Year, occasionally 2nd Year or MD/PhD)		Clinical	22 - 24	22-27	Female	Non-Male	Caucasian		White	0	No	Never Married	<$20K	Undecided	#REF!			0	Low	1	1	1	0	0	1	0	4	Yes	1	-1	-1	I have considered taking a Leave of Absence from school for my personal well-being	100	MD	Illinois	Midwest	Large Metropolitan	Large	Private	632	Medium	Standard	Pass/Fail ONLY		62088	>$60K	18
R_3MlpU8pYxiksrqD	100	Have begun participating in Core Clerkships (usually 3rd Year, occasionally 2nd Year or MD/PhD)		Clinical	22 - 24	22-27	Male	Male	Caucasian		White	0	No	Never Married	I'd Prefer Not to Say	Urology		Mixed	High	0.5	Moderate	1	1	1	0	1	1	0	5	Yes	-2	-2	-2	I have considered taking a Leave of Absence from school for my personal well-being	100	MD	Illinois	Midwest	Large Metropolitan	Large	Private	632	Medium	Standard	Pass/Fail ONLY		62088	>$60K	18
R_3hiHCBSwWnroCCt	100	Have begun participating in Core Clerkships (usually 3rd Year, occasionally 2nd Year or MD/PhD)		Clinical	22 - 24	22-27	Male	Male	Caucasian		White	0	No	Never Married	Between $100K and $300K	Other:	#REF!			0	Low	1	1	1	1	1	1	0	6	Yes	-2	-2	-2	I have considered taking a Leave of Absence from school for my personal well-being	100	MD	Illinois	Midwest	Large Metropolitan	Large	Private	632	Medium	Standard	Pass/Fail ONLY		62088	>$60K	18
R_2Qmv1ZFn4p0lN7h	100	Currently on a Gap Year (e.g. Research, MBA, MPH, etc.)		Other	28 - 31	≥28	Male	Male	Asian		Asian	0	No	Never Married	<$20K	Internal Medicine		Medical	Low	0.75	High	1	1	1	0	1	1	0	5	Yes	2	-1	-2	I have never considered taking a Leave of Absence from school for my personal well-being	26	MD	Texas	South	Large Metropolitan	Medium	Private	758	Medium	Abbreviated	Pass/Fail ONLY		32525	<$40K	22
R_1OZcgh1YcKmOTGv	100	Have completed Core Clerkships (usually 4th Year, occasionally 3rd Year or MD/PhD)		Clinical	25 - 27	22-27	Female	Non-Male	Caucasian		White	0	No	Married	<$20K	Family Medicine		Medical	Low	1	High	1	1	1	1	1	1	1	7	Yes	-2	-1	-2	I have considered taking a Leave of Absence from school for my personal well-being	26	MD	Texas	South	Large Metropolitan	Medium	Private	758	Medium	Abbreviated	Pass/Fail + Recognitions for Honors/High Pass		32525	<$40K	22
R_1EiFMBZFFgetVjl	100	Have begun participating in Core Clerkships (usually 3rd Year, occasionally 2nd Year or MD/PhD)		Clinical	22 - 24	22-27	Female	Non-Male	Hispanic/Latinx		Hispanic/Latinx	1	No	Never Married	<$20K	Plastic Surgery		Surgical	High	0.25	Low	1	1	1	1	1	1	0	6	Yes	1	-2	-2	I have never considered taking a Leave of Absence from school for my personal well-being	100	MD	Oregon	West	Small urban area	Medium	Public	630	Medium	Abbreviated	Pass/Fail ONLY		55166	$40 - $60K	28
R_PGsok9yZmkCzHAR	100	Have completed Core Clerkships (usually 4th Year, occasionally 3rd Year or MD/PhD)		Clinical	25 - 27	22-27	Female	Non-Male	Caucasian		White	0	No	Never Married	<$20K	Obstetrics and Gynecology		Mixed	Mod	1	High	1	0	0	0	0	1	0	2	No	0	1	1	I have never considered taking a Leave of Absence from school for my personal well-being	23	MD	Connecticut	Northeast	Small urban area	Large	Private	421	Small	Abbreviated	Pass/Fail ONLY		62974	>$60K	15
R_2qs0428e0dn26kU	100	Pre-Clinical Coursework (usually 1st Year, occasionally 2nd Year or MD/PhD)		Pre-Clinical	22 - 24	22-27	Female	Non-Male	Caucasian		White	0	No	Married	<$20K	Surgery		Surgical	Mod	0.5	Moderate	1	1	1	1	1	1	1	7	Yes	-2	-1	-1	I have never considered taking a Leave of Absence from school for my personal well-being	89	MD	Pennsylvania	Northeast	Small urban area	Medium	Public	597	Medium	Standard	Pass/Fail ONLY		58807	$40 - $60K	14
R_PYAybn7090pIeA1	100	Pre-Clinical Coursework (usually 1st Year, occasionally 2nd Year or MD/PhD)		Pre-Clinical	25 - 27	22-27	Female	Non-Male	Caucasian		White	0	No	Never Married	Between $20K and $100K	Obstetrics and Gynecology		Mixed	Mod	0.25	Low	1	0	0	1	1	1	1	5	Yes	-2	0	-1	I have never considered taking a Leave of Absence from school for my personal well-being	89	MD	Pennsylvania	Northeast	Small urban area	Medium	Public	597	Medium	Standard	Pass/Fail ONLY		58807	$40 - $60K	14
R_22mJmi5dbf2f1qF	100	Pre-Clinical Coursework (usually 1st Year, occasionally 2nd Year or MD/PhD)		Pre-Clinical	22 - 24	22-27	Female	Non-Male	Asian		Asian	0	No	Never Married	Between $20K and $100K	Neurosurgery		Surgical	High	0.75	High	1	1	1	1	0	1	0	5	Yes	-1	-1	-2	I have never considered taking a Leave of Absence from school for my personal well-being	66	MD	New York	Northeast	Large Metropolitan	Large	Private	442	Small	Abbreviated	Pass/Fail ONLY		58760	$40 - $60K	11
R_wS0wz00IQQfQl9f	100	Have completed Core Clerkships (usually 4th Year, occasionally 3rd Year or MD/PhD)		Clinical	28 - 31	≥28	Male	Male	Caucasian		White	0	No	Never Married	>$300K	Emergency Medicine		Mixed	Mod	1	High	0	0	0	0	0	1	0	1	No	-2	-1	-1	I have never considered taking a Leave of Absence from school for my personal well-being	73	MD	Pennsylvania	Northeast	Urban Clusters	Small	Private	612	Medium	Abbreviated	Pass/Fail + Recognitions for Honors/High Pass		59910	$40 - $60K	3
R_C15194jRtrF7Al3	100	Have completed Core Clerkships (usually 4th Year, occasionally 3rd Year or MD/PhD)		Clinical	>32	≥28	Other	Non-Male	Caucasian		White	0	No	Never Married	<$20K	Dermatology		Mixed	High	0.5	Moderate	1	1	1	0	0	0	0	3	No	-1	-1	-1	I have taken a Leave of Absence from school for my personal well-being	203	MD	California	West	Metropolitan	Large	Public	643	Medium	Abbreviated	Pass/Fail ONLY		41771.5	$40 - $60K	6
R_2X6EwDdb2geaY6G	100	Currently on a Gap Year (e.g. Research, MBA, MPH, etc.)		Other	25 - 27	22-27	Male	Male	Asian		Asian	0	No	Never Married	<$20K	Ophthalmology		Mixed	Mod	0.5	Moderate	1	1	1	0	0	1	1	5	Yes	-1	-2	-2	I have considered taking a Leave of Absence from school for my personal well-being	203	MD	California	West	Metropolitan	Large	Public	643	Medium	Abbreviated	Pass/Fail ONLY		41771.5	$40 - $60K	6
R_2D6aXkgMxhrUkgE	100	Have begun participating in Core Clerkships (usually 3rd Year, occasionally 2nd Year or MD/PhD)		Clinical	28 - 31	≥28	Male	Male	Caucasian		White	0	No	Never Married	<$20K	Psychiatry		Medical	Low	0.5	Moderate	1	0	1	0	0	1	0	3	No	-1	1	-1	I have never considered taking a Leave of Absence from school for my personal well-being	203	MD	California	West	Metropolitan	Large	Public	643	Medium	Abbreviated	Pass/Fail ONLY		41771.5	$40 - $60K	6
R_sM2Z9bF9lyhM2hH	100	Have completed Core Clerkships (usually 4th Year, occasionally 3rd Year or MD/PhD)		Clinical	25 - 27	22-27	Female	Non-Male	Prefer Not to Answer		Prefer Not to Answer		No	Married	<$20K	Surgery		Surgical	Mod	0.75	High	1	0	1	1	1	1	1	6	Yes	-2	-2	-2	I have considered taking a Leave of Absence from school for my personal well-being	203	MD	California	West	Metropolitan	Large	Public	643	Medium	Abbreviated	Pass/Fail ONLY		41771.5	$40 - $60K	6
R_2ziN8YGvj7ISzNi	100	Have completed Core Clerkships (usually 4th Year, occasionally 3rd Year or MD/PhD)		Clinical	25 - 27	22-27	Female	Non-Male	Hispanic/Latinx		Hispanic/Latinx	1	No	Never Married	Between $20K and $100K	Pediatrics		Medical	Low	1	High	1	1	0	0	0	0	0	2	No	1	-1	0	I have never considered taking a Leave of Absence from school for my personal well-being	203	MD	California	West	Metropolitan	Large	Public	643	Medium	Abbreviated	Pass/Fail ONLY		41771.5	$40 - $60K	6
R_1FD4z8LldLOqTOf	100	Have completed Core Clerkships (usually 4th Year, occasionally 3rd Year or MD/PhD)		Clinical	28 - 31	≥28	Female	Non-Male	Other:		Other	0	I'd Prefer Not to Say	Never Married	Between $100K and $300K	Other:				0.25	Low	1	1	1	1	1	0	0	5	Yes	2	1	0	I have considered taking a Leave of Absence from school for my personal well-being	203	MD	California	West	Metropolitan	Large	Public	643	Medium	Abbreviated	Pass/Fail + Recognitions for Honors/High Pass		41771.5	$40 - $60K	6
R_sAQfx56cjaWgtCp	100	Have completed Core Clerkships (usually 4th Year, occasionally 3rd Year or MD/PhD)		Clinical	25 - 27	22-27	Male	Male	Caucasian		White	0	No	Never Married	<$20K	Anesthesiology		Mixed	Low	0.75	High	1	1	1	0	0	1	0	4	Yes	1	-2	-1	I have never considered taking a Leave of Absence from school for my personal well-being	59	MD	Maryland	South	Metropolitan	Large	Private	476	Small	Abbreviated	Pass/Fail ONLY		54900	$40 - $60K	2
R_us07SGRvBZT1enf	100	Have begun participating in Core Clerkships (usually 3rd Year, occasionally 2nd Year or MD/PhD)		Clinical	22 - 24	22-27	Female	Non-Male	Caucasian		White	0	No	Never Married	<$20K	Internal Medicine		Medical	Low	1	High	1	1	1	1	1	1	1	7	Yes	1	-1	-1	I have never considered taking a Leave of Absence from school for my personal well-being	59	MD	Maryland	South	Metropolitan	Large	Private	476	Small	Abbreviated	Pass/Fail ONLY		54900	$40 - $60K	2
R_BJ6S4YsgbxPYDwl	100	Have completed Core Clerkships (usually 4th Year, occasionally 3rd Year or MD/PhD)		Clinical	25 - 27	22-27	Male	Male	Hispanic/Latinx		Hispanic/Latinx	1	No	Never Married	Between $20K and $100K	Anesthesiology		Mixed	Low	1	High	1	1	1	0	1	1	1	6	Yes	-2	-1	-2	I have never considered taking a Leave of Absence from school for my personal well-being	31	MD	Massachusetts	Northeast	Metropolitan	Large	Private	712	Medium	Abbreviated	Pass/Fail ONLY		63400	>$60K	1
R_3fCqwsdAFdA0JaX	100	Have completed Core Clerkships (usually 4th Year, occasionally 3rd Year or MD/PhD)		Clinical	25 - 27	22-27	Female	Non-Male	Hispanic/Latinx		Hispanic/Latinx	1	No	Never Married	Between $100K and $300K	Pediatrics	0	Medical	Low	0.25	Low	0	0	0	0	0	1	0	1	No	-1	-1	-1	I have never considered taking a Leave of Absence from school for my personal well-being	31	MD	Massachusetts	Northeast	Metropolitan	Large	Private	712	Medium	Abbreviated	Pass/Fail ONLY		63400	>$60K	1
R_0VZE36RlBU2ObwB	100	Have completed Core Clerkships (usually 4th Year, occasionally 3rd Year or MD/PhD)		Clinical	>32	≥28	Male	Male	Hispanic/Latinx		Hispanic/Latinx	1	No	Never Married	<$20K	Orthopaedic Surgery		Surgical	High	0.75	High	0	0	0	0	0	0	0	0	No	0	0	0	I have never considered taking a Leave of Absence from school for my personal well-being	1	MD	International	Territories	Metropolitan	Small	Private		0	0	Pass/Fail + Recognitions for Honors/High Pass			0	110
R_9LAtrcwaoGvwudj	100	Have begun participating in Core Clerkships (usually 3rd Year, occasionally 2nd Year or MD/PhD)		Clinical	22 - 24	22-27	Male	Male	Caucasian		White	0	No	Never Married	Between $100K and $300K	Anesthesiology		Mixed	Low	0.25	Low	1	1	1	0	1	1	1	6	Yes	-2	-1	-2	I have considered taking a Leave of Absence from school for my personal well-being	2	MD	New York	Northeast	Large Metropolitan	Large	Public				Pass/Fail + Recognitions for Honors/High Pass				110
R_RqT3fvrEgPyen73	100	Have completed Core Clerkships (usually 4th Year, occasionally 3rd Year or MD/PhD)		Clinical	28 - 31	≥28	Male	Male	Asian		Asian	0	No	Never Married	Between $100K and $300K	Anesthesiology		Mixed	Low	0.75	High	1	1	1	0	1	1	0	5	Yes	-2	-1	-2	I have considered taking a Leave of Absence from school for my personal well-being	8	MD	Texas	South	Metropolitan	Medium	Public	200	Small	Abbreviated	Pass/Fail ONLY		28246.5	<$40K	110
R_2WuUoyy4aXTvleN	100	Have completed Core Clerkships (usually 4th Year, occasionally 3rd Year or MD/PhD)		Clinical	22 - 24	22-27	Female	Non-Male	Hispanic/Latinx		Hispanic/Latinx	1	Yes	Never Married	Between $20K and $100K	Neurosurgery		Surgical	High	0.75	High	1	1	1	1	1	1	0	6	Yes	-2	-2	-2	I have considered taking a Leave of Absence from school for my personal well-being	20	MD	Puerto Rico	Territories	Medium-size urban areas	Small	Public		0	0	Letter Grades (A, B, C, etc.)			<$40K	110
R_2c2grIvx3a7kiJM	100	Pre-Clinical Coursework (usually 1st Year, occasionally 2nd Year or MD/PhD)		Pre-Clinical	28 - 31	≥28	Male	Male	Caucasian		White	0	No	Never Married	<$20K	Internal Medicine		Medical	Low	0.5	Moderate	0	1	0	0	0	1	0	2	No	0	1	0	I have never considered taking a Leave of Absence from school for my personal well-being	15	MD	California	West	Metropolitan	Medium	Public	64	Small	0	Pass/Fail ONLY		20532	<$40K	110
R_2QX2TRxRLnTscTM	100	Pre-Clinical Coursework (usually 1st Year, occasionally 2nd Year or MD/PhD)		Pre-Clinical	22 - 24	22-27	Male	Male	Prefer Not to Answer		Prefer Not to Answer		No	Never Married	Between $20K and $100K	Vascular Surgery		Surgical	Mod	0.25	Low	0	0	0	0	0	0	0	0	No	-1	-1	0	I have never considered taking a Leave of Absence from school for my personal well-being	15	MD	California	West	Metropolitan	Medium	Public	64	Small	0	Pass/Fail ONLY		20532	<$40K	110
R_2YkOROCDfOPd2pa	100	Have completed Core Clerkships (usually 4th Year, occasionally 3rd Year or MD/PhD)		Clinical	25 - 27	22-27	Female	Non-Male	Hispanic/Latinx		Hispanic/Latinx	1	No	Never Married	Between $100K and $300K	Obstetrics and Gynecology		Mixed	Mod	0.75	High	0	1	0	1	1	1	1	5	Yes	-1	-1	-1	I have never considered taking a Leave of Absence from school for my personal well-being	1	MD	International	Territories			Public		0	0	Letter Grades (A, B, C, etc.)				110
R_33kZhQK2p93NbrV	100	Pre-Clinical Coursework (usually 1st Year, occasionally 2nd Year or MD/PhD)		Pre-Clinical	22 - 24	22-27	Female	Non-Male	Caucasian		White	0	No	Never Married	<$20K	Emergency Medicine		Mixed	Mod	1	High	1	1	1	0	1	1	0	5	Yes	1	0	-1	I have considered taking a Leave of Absence from school for my personal well-being	5	MD	Washington	West	Medium-size urban areas	Medium	Public				Pass/Fail ONLY				110
R_ZvGQDNseXcA7BXX	100	Have completed Core Clerkships (usually 4th Year, occasionally 3rd Year or MD/PhD)		Clinical	28 - 31	≥28	Male	Male	Prefer Not to Answer		Prefer Not to Answer		No	Married	>$300K	Emergency Medicine		Mixed	Mod	1	High	1	1	0	1	0	0	0	3	No	-2	-2	-2	I have never considered taking a Leave of Absence from school for my personal well-being	16										Pass/Fail ONLY				0
R_aaW52Q1L1M9L5a9	100	Have completed Core Clerkships (usually 4th Year, occasionally 3rd Year or MD/PhD)		Clinical	28 - 31	≥28	Female	Non-Male	Caucasian		White	0	No	Never Married	I'd Prefer Not to Say	Internal Medicine		Medical	Low	0.75	High	0	1	1	0	0	1	0	3	No	-1	-1	1	I have never considered taking a Leave of Absence from school for my personal well-being	16										Pass/Fail ONLY				0
R_33mbkbsHMeG28fx	100	Have completed Core Clerkships (usually 4th Year, occasionally 3rd Year or MD/PhD)		Clinical	>32	≥28	Male	Male	Asian		Asian	0	No	Never Married	>$300K	Radiology-Diagnostic		Medical	Mod	1	High	0	0	0	1	0	0	0	1	No	0	0	0	I have never considered taking a Leave of Absence from school for my personal well-being	1	MD	Michigan	Midwest	Small urban area	Medium	Public				Pass/Fail ONLY				110
R_3ki8cICyZdBW69r	100	Have completed Core Clerkships (usually 4th Year, occasionally 3rd Year or MD/PhD)		Clinical	25 - 27	22-27	Male	Male	Asian		Asian	0	No	Never Married	<$20K	Internal Medicine		Medical	Low	1	High	1	1	0	0	0	0	0	2	No	1	1	1	I have never considered taking a Leave of Absence from school for my personal well-being	186	MD	Illinois	Midwest	Large Metropolitan	Large	Private	756	Medium	Standard	Pass/Fail ONLY		59363	$40 - $60K	100
R_12kZ7cui4KLiD2Q	100	Have begun participating in Core Clerkships (usually 3rd Year, occasionally 2nd Year or MD/PhD)		Clinical	25 - 27	22-27	Female	Non-Male	Caucasian		White	0	No	Never Married	Between $100K and $300K	Medicine-Pediatrics		Medical	Mod	0.5	Moderate	1	1	1	0	1	1	0	5	Yes	2	1	-2	I have taken a Leave of Absence from school for my personal well-being	186	MD	Illinois	Midwest	Large Metropolitan	Large	Private	756	Medium	Standard	Pass/Fail ONLY		59363	$40 - $60K	100
R_1jVaTEh4S29hSzk	100	Have begun participating in Core Clerkships (usually 3rd Year, occasionally 2nd Year or MD/PhD)		Clinical	25 - 27	22-27	Male	Male	Other:	Middle eastern	White	0	No	Never Married	<$20K	Psychiatry		Medical	Low	0.5	Moderate	0	1	1	1	0	1	0	4	Yes	-2	-1	-2	I have considered taking a Leave of Absence from school for my personal well-being	186	MD	Illinois	Midwest	Large Metropolitan	Large	Private	756	Medium	Standard	Pass/Fail ONLY		59363	$40 - $60K	100
R_1Fao6x3xxmwoJTT	100	Have begun participating in Core Clerkships (usually 3rd Year, occasionally 2nd Year or MD/PhD)		Clinical	25 - 27	22-27	Male	Male	Asian		Asian	0	No	Never Married	Between $100K and $300K	Internal Medicine	#REF!	Medical	Low	0.75	High	0	0	0	1	0	0	0	1	No	2	2	2	I have never considered taking a Leave of Absence from school for my personal well-being	186	MD	Illinois	Midwest	Large Metropolitan	Large	Private	756	Medium	Standard	Pass/Fail ONLY		59363	$40 - $60K	100
R_2VjMCD81xLt6fmT	100	Have completed Core Clerkships (usually 4th Year, occasionally 3rd Year or MD/PhD)		Clinical	25 - 27	22-27	Female	Non-Male	Asian		Asian	0	No	Never Married	Between $20K and $100K	Internal Medicine		Medical	Low	0.75	High	0	1	1	1	1	1	0	5	Yes	-2	-1	-2	I have never considered taking a Leave of Absence from school for my personal well-being	48	MD	Hawaii	West	Medium-size urban areas	Small	Public	293	Small	Standard	Pass/Fail + Recognitions for Honors/High Pass		54000	$40 - $60K	62
R_28U8De2DrmrR1Yq	100	Have begun participating in Core Clerkships (usually 3rd Year, occasionally 2nd Year or MD/PhD)		Clinical	25 - 27	22-27	Female	Non-Male	Black/African		Black/African	1	I'd Prefer Not to Say	Never Married	Between $100K and $300K	Dermatology		Mixed	High	0.5	Moderate	1	1	1	1	1	1	1	7	Yes	-2	-2	-2	I have never considered taking a Leave of Absence from school for my personal well-being	23	MD	Connecticut	Northeast	Urban Clusters	Small	Private	386	Small	Standard	Pass/Fail ONLY		59240	$40 - $60K	94
R_pmm7UvsvpmfbBpD	100	Have completed Core Clerkships (usually 4th Year, occasionally 3rd Year or MD/PhD)		Clinical	>32	≥28	Female	Non-Male	Caucasian		White	0	No	Never Married	>$300K	Psychiatry		Medical	Low	1	High	0	1	1	0	0	1	0	3	No	-1	-1	-2	I have never considered taking a Leave of Absence from school for my personal well-being	150	MD	Michigan	Midwest	Urban Clusters	Medium	Public	708	Medium	Abbreviated	Pass/Fail ONLY		66100	>$60K	100
R_31KoUgc7PzF03nZ	100	Pre-Clinical Coursework (usually 1st Year, occasionally 2nd Year or MD/PhD)		Pre-Clinical	22 - 24	22-27	Female	Non-Male	Caucasian		White	0	No	Never Married	Between $20K and $100K	Psychiatry	0	Medical	Low	0	Low	1	0	1	0	1	1	1	5	Yes	-2	-2	-2	I have considered taking a Leave of Absence from school for my personal well-being	150	MD	Michigan	Midwest	Urban Clusters	Medium	Public	708	Medium	Abbreviated	Pass/Fail ONLY		66100	>$60K	100
R_7856U24k4bKZBxT	100	Have begun participating in Core Clerkships (usually 3rd Year, occasionally 2nd Year or MD/PhD)		Clinical	25 - 27	22-27	Female	Non-Male	Other:	Middle Eastern	White	0	No	Never Married	Between $100K and $300K	Emergency Medicine		Mixed	Mod	0.75	High	1	1	1	1	1	1	1	7	Yes	-2	-2	-2	I have taken a Leave of Absence from school for my personal well-being	150	MD	Michigan	Midwest	Urban Clusters	Medium	Public	708	Medium	Abbreviated	Pass/Fail ONLY		66100	>$60K	100
R_3lsirQsTxwv3IT8	100	Other:		Other	>32	≥28	Female	Non-Male	Black/African		Black/African	1	No	Never Married	>$300K	Family Medicine		Medical	Low	1	High	1	1	1	0	0	1	0	4	Yes	-1	-1	-2	I have never considered taking a Leave of Absence from school for my personal well-being	150	MD	Michigan	Midwest	Urban Clusters	Medium	Public	708	Medium	Abbreviated	Pass/Fail + Recognitions for Honors/High Pass		66100	>$60K	100
R_26gNyu2UckHbFn4	100	Pre-Clinical Coursework (usually 1st Year, occasionally 2nd Year or MD/PhD)		Pre-Clinical	28 - 31	≥28	Female	Non-Male	Asian		Asian	0	No	Never Married	Between $100K and $300K	Internal Medicine		Medical	Low	0.75	High	1	1	1	0	1	1	1	6	Yes	-2	-2	-2	I have considered taking a Leave of Absence from school for my personal well-being	150	MD	Michigan	Midwest	Urban Clusters	Medium	Public	708	Medium	Abbreviated	Pass/Fail ONLY		66100	>$60K	100
R_29ttW8w7a9aGQxo	100	Pre-Clinical Coursework (usually 1st Year, occasionally 2nd Year or MD/PhD)		Pre-Clinical	22 - 24	22-27	Female	Non-Male	Other:	Arab American	White	0	Yes	Never Married	Between $20K and $100K	Obstetrics and Gynecology		Mixed	Mod	0.75	High	1	1	1	1	1	1	1	7	Yes	-2	-2	-2	I have considered taking a Leave of Absence from school for my personal well-being	150	MD	Michigan	Midwest	Urban Clusters	Medium	Public	708	Medium	Abbreviated	Pass/Fail ONLY		66100	>$60K	100
R_1gHeodFKYgLTNFQ	100	Have begun participating in Core Clerkships (usually 3rd Year, occasionally 2nd Year or MD/PhD)		Clinical	25 - 27	22-27	Female	Non-Male	Asian,Caucasian		Multiracial	0	No	Never Married	Between $20K and $100K	Pediatrics		Medical	Low	1	High	0	1	0	0	0	0	0	1	No	1	-1	1	I have never considered taking a Leave of Absence from school for my personal well-being	150	MD	Michigan	Midwest	Urban Clusters	Medium	Public	708	Medium	Abbreviated	Pass/Fail ONLY		66100	>$60K	100
R_2TTC3SZq3cT06AG	100	Other:		Other	Greater than or equal to 32	≥28	I'd Prefer Not to Say		Other:		Other	0	I'd Prefer Not to Say	Married	I'd Prefer Not to Say	Pathology		Medical	Low	0.75	High	1	1	1	1	1	1	1	7	Yes	0	0	0	I have considered taking a Leave of Absence from school for my personal well-being	51	MD	California	West	Large Metropolitan	Large	Private	747	Medium	Abbreviated	Pass/Fail ONLY		64538	>$60K	31
R_25ZKGIlk0NmuBBv	100	Have begun participating in Core Clerkships (usually 3rd Year, occasionally 2nd Year or MD/PhD)		Clinical	22 - 24	22-27	Male	Male	Caucasian		White	0	No	Never Married	Between $100K and $300K	Pediatrics		Medical	Low	1	High	1	1	1	1	1	1	1	7	Yes	-2	-2	-2	I have considered taking a Leave of Absence from school for my personal well-being	31	MD	Louisiana	South	Medium-size urban areas	Small	Public	788	Medium	Abbreviated	Pass/Fail ONLY		46244.5	$40 - $60K	100
R_D1wFFqLRfsyjKdX	100	Have completed Core Clerkships (usually 4th Year, occasionally 3rd Year or MD/PhD)		Clinical	25 - 27	22-27	Female	Non-Male	Caucasian		White	0	No	Never Married	<$20K	Obstetrics and Gynecology		Mixed	Mod	1	High	0	0	0	0	0	1	0	1	No	-2	0	0	I have never considered taking a Leave of Absence from school for my personal well-being	76	MD	Michigan	Midwest	Metropolitan	Medium	Public	1192	Large	Standard	Pass/Fail + Recognitions for Honors/High Pass		47726.5	$40 - $60K	70
R_2CPU4dSp065tGAi	100	Pre-Clinical Coursework (usually 1st Year, occasionally 2nd Year or MD/PhD)		Pre-Clinical	28 - 31	≥28	Male	Male	Caucasian		White	0	No	Never Married	<$20K	Emergency Medicine		Mixed	Mod	0.75	High	1	1	1	0	0	1	0	4	Yes	-1	-1	-1	I have considered taking a Leave of Absence from school for my personal well-being	64	MD	New York	Northeast	Small urban area	Medium	Public	672	Medium	0	Pass/Fail ONLY		17395	<$40K	100
R_3D28IVhlyUASHpe	100	Pre-Clinical Coursework (usually 1st Year, occasionally 2nd Year or MD/PhD)		Pre-Clinical	28 - 31	≥28	Male	Male	Caucasian		White	0	No	Never Married	Between $20K and $100K	Emergency Medicine		Mixed	Mod	0.25	Low	0	0	1	0	0	1	0	2	No	1	-2	-1	I have never considered taking a Leave of Absence from school for my personal well-being	64	MD	New York	Northeast	Small urban area	Medium	Public	672	Medium	0	Pass/Fail ONLY		17395	<$40K	100
R_1hF2sh3Lk8owA8q	100	Have begun participating in Core Clerkships (usually 3rd Year, occasionally 2nd Year or MD/PhD)		Clinical	28 - 31	≥28	Male	Male	Caucasian		White	0	No	Never Married	Between $20K and $100K	Psychiatry		Medical	Low	0.75	High	0	0	0	0	0	1	0	1	No	-1	-1	-1	I have considered taking a Leave of Absence from school for my personal well-being	64	MD	New York	Northeast	Small urban area	Medium	Public	672	Medium	0	Pass/Fail ONLY		17395	<$40K	100
R_3j8qQyJx4OxMDN2	100	Have begun participating in Core Clerkships (usually 3rd Year, occasionally 2nd Year or MD/PhD)		Clinical	25 - 27	22-27	Female	Non-Male	Caucasian		White	0	No	Never Married	Between $100K and $300K	Internal Medicine		Medical	Low	0.25	Low	1	1	1	1	1	1	1	7	Yes	-1	-1	-1	I have never considered taking a Leave of Absence from school for my personal well-being	224	MD	Pennsylvania	Northeast	Large Metropolitan	Large	Private	831	Medium	Standard	Pass/Fail + Recognitions for Honors/High Pass		55017	$40 - $60K	66
R_u7FieyqotJw5iE1	100	Pre-Clinical Coursework (usually 1st Year, occasionally 2nd Year or MD/PhD)		Pre-Clinical	22 - 24	22-27	Male	Male	Hispanic/Latinx		Hispanic/Latinx	1	No	Never Married	<$20K	Internal Medicine		Medical	Low	0	Low	1	1	1	0	1	1	1	6	Yes	-1	-2	-2	I have considered taking a Leave of Absence from school for my personal well-being	224	MD	Pennsylvania	Northeast	Large Metropolitan	Large	Private	831	Medium	Standard	Pass/Fail + Recognitions for Honors/High Pass	Pass/Fail with grades	55017	$40 - $60K	66
R_tFWWvXiCaU5VHA5	100	Have completed Core Clerkships (usually 4th Year, occasionally 3rd Year or MD/PhD)		Clinical	25 - 27	22-27	Female	Non-Male	Black/African		Black/African	1	No	Never Married	Between $100K and $300K	Pediatrics		Medical	Low	0	Low	1	0	1	0	1	1	0	4	Yes	2	2	-2	I have considered taking a Leave of Absence from school for my personal well-being	224	MD	Pennsylvania	Northeast	Large Metropolitan	Large	Private	831	Medium	Standard	Pass/Fail ONLY		55017	$40 - $60K	66
R_021SBMFSFqCkMZr	100	Currently on a Gap Year (e.g. Research, MBA, MPH, etc.)		Other	25 - 27	22-27	Female	Non-Male	Caucasian,Hispanic/Latinx		Multiracial	0	Yes	Never Married	Between $100K and $300K	Pathology	0	Medical	Low			1	1	1	0	1	1	1	6	Yes	-2	-2	-2	I have considered taking a Leave of Absence from school for my personal well-being	100	MD	Oregon	West	Small urban area	Medium	Public	630	Medium	Abbreviated	Pass/Fail ONLY		55166	$40 - $60K	28
R_Zfo3fxPi4UIRvnX	100	Pre-Clinical Coursework (usually 1st Year, occasionally 2nd Year or MD/PhD)		Pre-Clinical	22 - 24	22-27	Female	Non-Male	Hispanic/Latinx		Hispanic/Latinx	1	No	Married	Between $20K and $100K	Family Medicine		Medical	Low	0.75	High	1	0	1	0	1	1	1	5	Yes	-1	-1	-1	I have never considered taking a Leave of Absence from school for my personal well-being	10	MD	California	West	Medium-size urban areas	Medium	Public	284	Small	Standard	Pass/Fail ONLY		41552.5	$40 - $60K	91
R_2Y5Sq4GJL6486lS	100	Pre-Clinical Coursework (usually 1st Year, occasionally 2nd Year or MD/PhD)		Pre-Clinical	22 - 24	22-27	Female	Non-Male	Prefer Not to Answer		Prefer Not to Answer		No	Never Married	Between $20K and $100K	Surgery		Surgical	Mod	0.75	High	0	0	1	0	0	1	0	2	No	2	2	-1	I have never considered taking a Leave of Absence from school for my personal well-being	10	MD	California	West	Medium-size urban areas	Medium	Public	284	Small	Standard	Pass/Fail ONLY		41552.5	$40 - $60K	91
R_eE7UtvTjxhgFI1r	100	Have completed Core Clerkships (usually 4th Year, occasionally 3rd Year or MD/PhD)		Clinical	25 - 27	22-27	Male	Male	Caucasian		White	0	No	Never Married	Between $100K and $300K	Surgery		Surgical	Mod	1	High	1	1	1	0	1	1	0	5	Yes	-2	-2	-2	I have considered taking a Leave of Absence from school for my personal well-being	47	MD	New York	Northeast	Medium-size urban areas	Large	Public	700	Medium	Standard	Pass/Fail + Recognitions for Honors/High Pass	#REF!	54415	$40 - $60K	79
R_10OwEEHElrz5NMV	100	Pre-Clinical Coursework (usually 1st Year, occasionally 2nd Year or MD/PhD)		Pre-Clinical	28 - 31	≥28	Female	Non-Male	Caucasian		White	0	Yes	Never Married	Between $20K and $100K	Pediatrics		Medical	Low	0.75	High	1	0	1	1	1	1	0	5	Yes	-1	-2	-2	I have never considered taking a Leave of Absence from school for my personal well-being	46	MD	Pennsylvania	Northeast	Large Metropolitan	Large	Private	1126	Large	Standard	Pass/Fail + Recognitions for Honors/High Pass		58557	$40 - $60K	57
R_2zbAWhNvQbiL8qj	100	Pre-Clinical Coursework (usually 1st Year, occasionally 2nd Year or MD/PhD)		Pre-Clinical	28 - 31	≥28	Female	Non-Male	Caucasian		White	0	No	Never Married	Between $20K and $100K	Emergency Medicine		Mixed	Mod	0.5	Moderate	1	0	1	0	1	1	0	4	Yes	-1	-1	-1	I have never considered taking a Leave of Absence from school for my personal well-being	25	MD	California	West	Medium-size urban areas	Medium	Public	463	Small	Standard	Pass/Fail + Recognitions for Honors/High Pass	#REF!	44462.5	$40 - $60K	40
R_9S9tUx5feyZDbVf	100	Pre-Clinical Coursework (usually 1st Year, occasionally 2nd Year or MD/PhD)		Pre-Clinical	28 - 31	≥28	Female	Non-Male	Caucasian		White	0	Yes	Never Married	I'm Not Sure	Emergency Medicine		Mixed	Mod	0.75	High	1	1	1	1	1	1	1	7	Yes	-2	-2	-2	I have considered taking a Leave of Absence from school for my personal well-being	25	MD	California	West	Medium-size urban areas	Medium	Public	463	Small	Standard	Pass/Fail ONLY		44462.5	$40 - $60K	40
R_2q2f2nfkHP8WthO	100	Pre-Clinical Coursework (usually 1st Year, occasionally 2nd Year or MD/PhD)		Pre-Clinical	25 - 27	22-27	Female	Non-Male	Hispanic/Latinx		Hispanic/Latinx	1	No	Never Married	Between $20K and $100K	Obstetrics and Gynecology		Mixed	Mod	0.25	Low	1	0	1	0	1	1	0	4	Yes	-2	-1	-2	I have considered taking a Leave of Absence from school for my personal well-being	25	MD	California	West	Medium-size urban areas	Medium	Public	463	Small	Standard	Pass/Fail ONLY		44462.5	$40 - $60K	40
R_1rJhVdbXLdd981Z	100	Have completed Core Clerkships (usually 4th Year, occasionally 3rd Year or MD/PhD)		Clinical	22 - 24	22-27	Male	Male	Caucasian		White	0	Yes	Married	Between $100K and $300K	Internal Medicine		Medical	Low	0.75	High	1	1	1	0	1	1	0	5	Yes	-1	-1	-2	I have never considered taking a Leave of Absence from school for my personal well-being	45	MD	Iowa	Midwest	Small urban area	Small	Public	609	Medium	Abbreviated	Pass/Fail + Recognitions for Honors/High Pass		46769.5	$40 - $60K	34
R_1kZvLI5vGfmUP7y	100	Have completed Core Clerkships (usually 4th Year, occasionally 3rd Year or MD/PhD)		Clinical	25 - 27	22-27	Female	Non-Male	Asian,Other:	south asian	Multiracial	0	No	Never Married	Between $100K and $300K	Obstetrics and Gynecology		Mixed	Mod	1	High	1	1	1	0	0	1	0	4	Yes	-1	0	-1	I have never considered taking a Leave of Absence from school for my personal well-being	43	MD	Virginia	South	Small urban area	Medium	Public	785	Medium	Standard	Pass/Fail ONLY		42988.5	$40 - $60K	68
R_2OPeFcZ2Ab8C7VY	100	Pre-Clinical Coursework (usually 1st Year, occasionally 2nd Year or MD/PhD)		Pre-Clinical	25 - 27	22-27	Female	Non-Male	Caucasian		White	0	No	Never Married	Between $100K and $300K	Urology		Mixed	High	0.75	High	1	0	1	1	1	1	0	5	Yes	0	-2	-1	I have never considered taking a Leave of Absence from school for my personal well-being	43	MD	Virginia	South	Small urban area	Medium	Public	785	Medium	Standard	Pass/Fail ONLY		42988.5	$40 - $60K	68
R_1jqvpZ4PjJK3w2S	100	Other:	PhD portion of MD/PhD	Other	25 - 27	22-27	Male	Male	Caucasian		White	0	No	Never Married	<$20K	Internal Medicine		Medical	Low	0.75	High	1	1	1	0	1	1	0	5	Yes	1	-1	-2	I have never considered taking a Leave of Absence from school for my personal well-being	161	MD	New York	Northeast	Large Metropolitan	Large	Private	430	Small	Abbreviated	Pass/Fail ONLY		$-	<$40K	4
R_2ZUipJwwtQ2aSZt	100	Pre-Clinical Coursework (usually 1st Year, occasionally 2nd Year or MD/PhD)		Pre-Clinical	25 - 27	22-27	Female	Non-Male	Asian		Asian	0	No	Never Married	I'm Not Sure	Internal Medicine		Medical	Low	0	Low	0	1	1	0	1	1	0	4	Yes	1	0	0	I have never considered taking a Leave of Absence from school for my personal well-being	53	MD	New York	Northeast	Metropolitan	Large	Private	779	Medium	Standard	Pass/Fail + Recognitions for Honors/High Pass		53709	$40 - $60K	40
R_1GDIabV4thRSVx0	100	Pre-Clinical Coursework (usually 1st Year, occasionally 2nd Year or MD/PhD)		Pre-Clinical	22 - 24	22-27	Female	Non-Male	Asian		Asian	0	No	Never Married	<$20K	Internal Medicine		Medical	Low	0.75	High	1	1	1	1	1	1	1	7	Yes					128	MD	Ohio	Midwest	Small urban area	Small	Public	813	Medium	Standard	Pass/Fail ONLY		36244	<$40K	34
R_ZJN4lrQfU2mzDKp	100	Have begun participating in Core Clerkships (usually 3rd Year, occasionally 2nd Year or MD/PhD)		Clinical	25 - 27	22-27	Female	Non-Male	Asian		Asian	0	No	Never Married	Between $100K and $300K	Internal Medicine		Medical	Low	1	High	1	1	0	0	0	1	0	3	No	1	-1	-1	I have never considered taking a Leave of Absence from school for my personal well-being	128	MD	Ohio	Midwest	Small urban area	Small	Public	813	Medium	Standard	Pass/Fail ONLY		36244	<$40K	34
R_26hhA1k4JN0P7Ls	100	Have begun participating in Core Clerkships (usually 3rd Year, occasionally 2nd Year or MD/PhD)		Clinical	28 - 31	≥28	Female	Non-Male	Caucasian		White	0	No	Never Married	<$20K	Obstetrics and Gynecology		Mixed	Mod	0.5	Moderate	1	0	1	0	0	1	0	3	No	-2	1	-1	I have never considered taking a Leave of Absence from school for my personal well-being	128	MD	Ohio	Midwest	Small urban area	Small	Public	813	Medium	Standard	Pass/Fail + Recognitions for Honors/High Pass		36244	<$40K	34
R_3g89SHasOkHUdDg	100	Have completed Core Clerkships (usually 4th Year, occasionally 3rd Year or MD/PhD)		Clinical	>32	≥28	Female	Non-Male	Caucasian		White	0	No	Married	>$300K	Obstetrics and Gynecology		Mixed	Mod	1	High	1	1	1	0	1	1	0	5	Yes	1	-1	-1	I have never considered taking a Leave of Absence from school for my personal well-being	128	MD	Ohio	Midwest	Small urban area	Small	Public	813	Medium	Standard	Pass/Fail ONLY		36244	<$40K	34
R_2vdCPqxrhfhHMlf	84	Pre-Clinical Coursework (usually 1st Year, occasionally 2nd Year or MD/PhD)		Pre-Clinical			Other	Non-Male	Other:	white	White	0	No	Never Married	Between $100K and $300K	Other:				0.5	Moderate	1	1	1	0	0	1	0	4	Yes	-2	-1	-2	I have considered taking a Leave of Absence from school for my personal well-being	210	MD	Washington	West	Metropolitan	Large	Public	1113	Large	Abbreviated	Pass/Fail ONLY		52732.5	$40 - $60K	13
R_3pfYShFbbzVu5Pb	100	Have completed Core Clerkships (usually 4th Year, occasionally 3rd Year or MD/PhD)		Clinical	25 - 27	22-27	Female	Non-Male	Caucasian		White	0	No	Married	Between $20K and $100K	Internal Medicine		Medical	Low	1	High	1	1	1	0	1	1	1	6	Yes	-2	-2	-2	I have never considered taking a Leave of Absence from school for my personal well-being	210	MD	Washington	West	Metropolitan	Large	Public	1113	Large	Abbreviated	Pass/Fail ONLY		52732.5	$40 - $60K	13
R_0qWLHdyCz9KJloB	100	Pre-Clinical Coursework (usually 1st Year, occasionally 2nd Year or MD/PhD)		Pre-Clinical	>32	≥28	Female	Non-Male	Caucasian,Native American		Multiracial	0	No	Married	Between $20K and $100K	Internal Medicine		Medical	Low	0.25	Low	1	0	1	0	0	1	0	3	No	1	0	-2	I have considered taking a Leave of Absence from school for my personal well-being	210	MD	Washington	West	Metropolitan	Large	Public	1113	Large	Abbreviated	Pass/Fail ONLY		52732.5	$40 - $60K	13
R_2txKmMOBaE5VzWH	100	Pre-Clinical Coursework (usually 1st Year, occasionally 2nd Year or MD/PhD)		Pre-Clinical	25 - 27	22-27	Male	Male	Caucasian		White	0	No	Never Married	Between $100K and $300K	Neurology		Medical	Mod	0.25	Low	1	1	1	0	1	1	0	5	Yes	1	1	-1	I have never considered taking a Leave of Absence from school for my personal well-being	210	MD	Washington	West	Metropolitan	Large	Public	1113	Large	Abbreviated	Pass/Fail ONLY		52732.5	$40 - $60K	13
R_2AHhqQy1vJkB1pe	100	Pre-Clinical Coursework (usually 1st Year, occasionally 2nd Year or MD/PhD)		Pre-Clinical	28 - 31	≥28	Female	Non-Male	Caucasian		White	0	Yes	Never Married	<$20K	Ophthalmology		Mixed	Mod	0.75	High	1	1	1	0	0	1	0	4	Yes	-1	-1	-1	I have never considered taking a Leave of Absence from school for my personal well-being	210	MD	Washington	West	Metropolitan	Large	Public	1113	Large	Abbreviated	Pass/Fail ONLY		52732.5	$40 - $60K	13
R_VW1LBgEJysN9taV	100	Have begun participating in Core Clerkships (usually 3rd Year, occasionally 2nd Year or MD/PhD)		Clinical	28 - 31	≥28	Female	Non-Male	Hispanic/Latinx		Hispanic/Latinx	1	No	Never Married	Between $20K and $100K	Obstetrics and Gynecology		Mixed	Mod	0.5	Moderate	0	0	0	0	1	0	1	2	No	-2	-1	-2	I have never considered taking a Leave of Absence from school for my personal well-being	210	MD	Washington	West	Metropolitan	Large	Public	1113	Large	Abbreviated	Pass/Fail ONLY		52732.5	$40 - $60K	13
R_6YcNyi7NppNK945	100	Pre-Clinical Coursework (usually 1st Year, occasionally 2nd Year or MD/PhD)		Pre-Clinical	25 - 27	22-27	Male	Male	Caucasian,Hispanic/Latinx		Multiracial	0	Yes	Never Married	<$20K	Dermatology		Mixed	High	0.5	Moderate	1	1	0	0	1	1	1	5	Yes	-1	0	-1	I have never considered taking a Leave of Absence from school for my personal well-being	100	MD	Illinois	Midwest	Large Metropolitan	Large	Private	632	Medium	Standard	Pass/Fail ONLY		62088	>$60K	18
R_a96lVxFrOIXPFpn	100	Pre-Clinical Coursework (usually 1st Year, occasionally 2nd Year or MD/PhD)		Pre-Clinical	22 - 24	22-27	Female	Non-Male	Asian		Asian	0	No	Never Married	<$20K	Internal Medicine		Medical	Low	0.25	Low	1	1	1	0	1	1	0	5	Yes	1	-1	-1	I have never considered taking a Leave of Absence from school for my personal well-being	100	MD	Illinois	Midwest	Large Metropolitan	Large	Private	632	Medium	Standard	Pass/Fail ONLY		62088	>$60K	18
R_2y3JJYXAiGYPUGl	100	Pre-Clinical Coursework (usually 1st Year, occasionally 2nd Year or MD/PhD)		Pre-Clinical	25 - 27	22-27	Female	Non-Male	Caucasian		White	0	Yes	Never Married	Between $20K and $100K	Pediatrics		Medical	Low	0.5	Moderate	1	1	1	1	1	1	1	7	Yes	-2	-2	-2	I have considered taking a Leave of Absence from school for my personal well-being	100	MD	Illinois	Midwest	Large Metropolitan	Large	Private	632	Medium	Standard	Pass/Fail ONLY		62088	>$60K	18
R_OKd9E3KlBxEOZk5	100	Currently on a Gap Year (e.g. Research, MBA, MPH, etc.)		Other	>32	≥28	Female	Non-Male	Other:	White	White	0	No	Divorced	Between $100K and $300K	Internal Medicine	#REF!	Medical	Low	0.5	Moderate	1	1	1	0	1	1	0	5	Yes	-1	-1	-2	I have taken a Leave of Absence from school for my personal well-being	100	MD	Oregon	West	Small urban area	Medium	Public	630	Medium	Abbreviated	Pass/Fail ONLY		55166	$40 - $60K	28
R_40lEPxhj5QrEnyp	100	Have completed Core Clerkships (usually 4th Year, occasionally 3rd Year or MD/PhD)		Clinical	25 - 27	22-27	Female	Non-Male	Caucasian		White	0	No	Married	Between $100K and $300K	Psychiatry		Medical	Low	1	High	1	1	0	0	1	1	0	4	Yes	-1	-1	-1	I have never considered taking a Leave of Absence from school for my personal well-being	100	MD	Oregon	West	Small urban area	Medium	Public	630	Medium	Abbreviated	Letter Grades (A, B, C, etc.)		55166	$40 - $60K	28
R_27TdTEBtR5QFP4l	100	Pre-Clinical Coursework (usually 1st Year, occasionally 2nd Year or MD/PhD)		Pre-Clinical	25 - 27	22-27	Female	Non-Male	Hispanic/Latinx		Hispanic/Latinx	1	No	Never Married	Between $100K and $300K	Internal Medicine		Medical	Low	0.75	High	1	1	1	0	0	1	0	4	Yes	-1	-1	-2	I have considered taking a Leave of Absence from school for my personal well-being	100	MD	Oregon	West	Small urban area	Medium	Public	630	Medium	Abbreviated	Pass/Fail ONLY		55166	$40 - $60K	28
R_pLtl8ICLvVcGk6d	100	Have completed Core Clerkships (usually 4th Year, occasionally 3rd Year or MD/PhD)		Clinical	25 - 27	22-27	Female	Non-Male	Caucasian		White	0	No	Never Married	Between $100K and $300K	Internal Medicine		Medical	Low	1	High	1	0	1	0	0	1	1	4	Yes	1	-1	-1	I have never considered taking a Leave of Absence from school for my personal well-being	89	MD	Pennsylvania	Northeast	Small urban area	Medium	Public	597	Medium	Standard	Pass/Fail ONLY		58807	$40 - $60K	14
R_3qKdObIwJh4q3M7	100	Have completed Core Clerkships (usually 4th Year, occasionally 3rd Year or MD/PhD)		Clinical	22 - 24	22-27	Male	Male	Asian		Asian	0	Yes	Married	Between $100K and $300K	Internal Medicine		Medical	Low	1	High	1	1	1	1	1	1	1	7	Yes	-1	-1	-1	I have considered taking a Leave of Absence from school for my personal well-being	89	MD	Pennsylvania	Northeast	Small urban area	Medium	Public	597	Medium	Standard	Pass/Fail ONLY		58807	$40 - $60K	14
R_3kq75Ey5KFqeoWX	100	Pre-Clinical Coursework (usually 1st Year, occasionally 2nd Year or MD/PhD)		Pre-Clinical	22 - 24	22-27	Female	Non-Male	Caucasian		White	0	No	Never Married	Between $20K and $100K	Orthopaedic Surgery		Surgical	High	0.75	High	1	0	0	0	0	1	0	2	No	2	1	-1	I have never considered taking a Leave of Absence from school for my personal well-being	89	MD	Pennsylvania	Northeast	Small urban area	Medium	Public	597	Medium	Standard	Pass/Fail ONLY		58807	$40 - $60K	14
R_1NwziRbwW7VECFb	100	Have completed Core Clerkships (usually 4th Year, occasionally 3rd Year or MD/PhD)		Clinical	25 - 27	22-27	Female	Non-Male	Caucasian		White	0	Yes	Never Married	Between $100K and $300K	Obstetrics and Gynecology		Mixed	Mod	1	High	0	1	0	0	1	1	1	4	Yes	-1	-1	-2	I have never considered taking a Leave of Absence from school for my personal well-being	6	MD	New York	Northeast	Small urban area	Small	Private	423	Small	Abbreviated	Pass/Fail + Recognitions for Honors/High Pass		59100	$40 - $60K	34
R_1Oq9e18OrOhhRAi	100	Have completed Core Clerkships (usually 4th Year, occasionally 3rd Year or MD/PhD)		Clinical	25 - 27	22-27	Female	Non-Male	Prefer Not to Answer		Prefer Not to Answer		I'd Prefer Not to Say	Never Married	<$20K	Surgery		Surgical	Mod	1	High	1	0	1	0	1	1	0	4	Yes	-1	0	-2	I have never considered taking a Leave of Absence from school for my personal well-being	6	MD	New York	Northeast	Small urban area	Small	Private	423	Small	Abbreviated	Other:	#REF!	59100	$40 - $60K	34
R_ePXbc2elxu5CPeh	100	Have completed Core Clerkships (usually 4th Year, occasionally 3rd Year or MD/PhD)		Clinical	25 - 27	22-27	Female	Non-Male	Caucasian		White	0	No	Never Married	Between $100K and $300K	Radiology-Diagnostic		Medical	Mod	0.75	High	1	1	1	0	1	1	0	5	Yes	1	1	-1	I have considered taking a Leave of Absence from school for my personal well-being	210	MD	Washington	West	Metropolitan	Large	Public	1113	Large	Abbreviated	Pass/Fail ONLY		52732.5	$40 - $60K	13
R_3rYFAh34J6tiovp	100	Pre-Clinical Coursework (usually 1st Year, occasionally 2nd Year or MD/PhD)		Pre-Clinical	25 - 27	22-27	Female	Non-Male	Caucasian		White	0	Yes	Never Married	>$300K	Dermatology		Mixed	High	0.25	Low	1	1	1	0	1	1	1	6	Yes	1	-1	-2	I have considered taking a Leave of Absence from school for my personal well-being	73	MD	Pennsylvania	Northeast	Urban Clusters	Small	Private	612	Medium	Abbreviated	Pass/Fail ONLY		59910	$40 - $60K	3
R_2Qs2W0IVuWxSMAY	100	Have begun participating in Core Clerkships (usually 3rd Year, occasionally 2nd Year or MD/PhD)		Clinical	25 - 27	22-27	Male	Male	Asian		Asian	0	No	Never Married	Between $100K and $300K	Family Medicine		Medical	Low	0.75	High	1	1	1	1	1	1	1	7	Yes	-1	-1	-1	I have considered taking a Leave of Absence from school for my personal well-being	203	MD	California	West	Metropolitan	Large	Public	643	Medium	Abbreviated	Pass/Fail ONLY		41771.5	$40 - $60K	6
R_10GAC21ZnmIIMSE	92	Currently on a Gap Year (e.g. Research, MBA, MPH, etc.)		Other	25 - 27	22-27	Female	Non-Male	Other:		Other	0	No	Never Married	Between $20K and $100K	Surgery		Surgical	Mod	0.5	Moderate	1	1	1	1	1	1	0	6	Yes	0	-1	-2	I have taken a Leave of Absence from school for my personal well-being	203	MD	California	West	Metropolitan	Large	Public	643	Medium	Abbreviated	Pass/Fail ONLY		41771.5	$40 - $60K	6
R_3Jaga5ztPuGvoy7	100	Have completed Core Clerkships (usually 4th Year, occasionally 3rd Year or MD/PhD)		Clinical	>32	≥28	Male	Male	Caucasian		White	0	No	Never Married	Between $100K and $300K	Internal Medicine		Medical	Low	1	High	1	1	0	0	1	0	1	4	Yes	-2	-1	-2	I have never considered taking a Leave of Absence from school for my personal well-being	203	MD	California	West	Metropolitan	Large	Public	643	Medium	Abbreviated	Pass/Fail ONLY		41771.5	$40 - $60K	6
R_dgx0MNwVuxkx4lz	100	Have completed Core Clerkships (usually 4th Year, occasionally 3rd Year or MD/PhD)		Clinical	25 - 27	22-27	Female	Non-Male	Caucasian		White	0	No	Never Married	<$20K	Internal Medicine		Medical	Low	0.5	Moderate	1	1	1	0	1	1	0	5	Yes	0	1	1	I have considered taking a Leave of Absence from school for my personal well-being	203	MD	California	West	Metropolitan	Large	Public	643	Medium	Abbreviated	Pass/Fail ONLY		41771.5	$40 - $60K	6
R_3KxsPwK8cFbPpZ4	100	Have completed Core Clerkships (usually 4th Year, occasionally 3rd Year or MD/PhD)		Clinical	28 - 31	≥28	Female	Non-Male	Prefer Not to Answer		Prefer Not to Answer		Yes	Never Married	Between $20K and $100K	Other:	#REF!			0.75	High	0	0	0	0	0	1	0	1	No	1	1	2	I have never considered taking a Leave of Absence from school for my personal well-being	203	MD	California	West	Metropolitan	Large	Public	643	Medium	Abbreviated	Pass/Fail + Recognitions for Honors/High Pass		41771.5	$40 - $60K	6
R_qwI3HIJtH3ut8Pf	100	Have completed Core Clerkships (usually 4th Year, occasionally 3rd Year or MD/PhD)		Clinical	25 - 27	22-27	Female	Non-Male	Caucasian		White	0	Yes	Never Married	Between $20K and $100K	Plastic Surgery		Surgical	High	0.75	High	0	0	1	0	1	1	0	3	No	1	-1	-2	I have never considered taking a Leave of Absence from school for my personal well-being	203	MD	California	West	Metropolitan	Large	Public	643	Medium	Abbreviated	Pass/Fail ONLY		41771.5	$40 - $60K	6
R_3JwlDO1ZZveYajh	100	Currently on a Gap Year (e.g. Research, MBA, MPH, etc.)		Other	28 - 31	≥28	Female	Non-Male	Caucasian		White	0	No	Never Married	Between $100K and $300K	Neurology		Medical	Mod	0.5	Moderate	1	1	1	0	1	1	1	6	Yes	-1	-1	-1	I have taken a Leave of Absence from school for my personal well-being	203	MD	California	West	Metropolitan	Large	Public	643	Medium	Abbreviated	Pass/Fail + Recognitions for Honors/High Pass		41771.5	$40 - $60K	6
R_1f8AszqOW4w5xJm	100	Have completed Core Clerkships (usually 4th Year, occasionally 3rd Year or MD/PhD)		Clinical	25 - 27	22-27	Female	Non-Male	Hispanic/Latinx		Hispanic/Latinx	1	No	Never Married	Between $100K and $300K	Pediatrics		Medical	Low	1	High	0	0	0	0	0	0	0	0	No	-1	-1	-1	I have never considered taking a Leave of Absence from school for my personal well-being	31	MD	Massachusetts	Northeast	Metropolitan	Large	Private	712	Medium	Abbreviated	Pass/Fail ONLY		63400	>$60K	1
R_3fUaSL2PARaxU8w	100	Have completed Core Clerkships (usually 4th Year, occasionally 3rd Year or MD/PhD)		Clinical	>32	≥28	Female	Non-Male	Caucasian,Hispanic/Latinx		Multiracial	0	No	Divorced	Between $100K and $300K	Psychiatry		Medical	Low	1	High	0	0	0	0	0	1	0	1	No	-1	-1	-1	I have never considered taking a Leave of Absence from school for my personal well-being	8	MD	Texas	South	Metropolitan	Medium	Public	200	Small	Abbreviated	Pass/Fail ONLY		28246.5	<$40K	110
R_31tuR5bIoRIqxGq	100	Have begun participating in Core Clerkships (usually 3rd Year, occasionally 2nd Year or MD/PhD)		Clinical	25 - 27	22-27	Female	Non-Male	Caucasian		White	0	No	Never Married	Between $100K and $300K	Internal Medicine		Medical	Low	0	Low	1	1	0	0	0	1	0	3	No	-1	-1	0	I have never considered taking a Leave of Absence from school for my personal well-being	1	MD	Georgia	South	Small urban area	Small	Private				Pass/Fail ONLY				110
R_1ou57HrVHKhKtPv	100	Have begun participating in Core Clerkships (usually 3rd Year, occasionally 2nd Year or MD/PhD)		Clinical	25 - 27	22-27	Female	Non-Male	Caucasian		White	0	No	Never Married	<$20K	Internal Medicine		Medical	Low	0.5	Moderate	1	1	1	1	1	1	1	7	Yes	-1	-1	-1	I have considered taking a Leave of Absence from school for my personal well-being	14	MD	Illinois	Midwest	Urban Clusters	Medium	Public				Pass/Fail ONLY				100
R_ThpJTVLNw1ccWUF	100	Pre-Clinical Coursework (usually 1st Year, occasionally 2nd Year or MD/PhD)		Pre-Clinical	28 - 31	≥28	Male	Male	Asian		Asian	0	No	Married	<$20K	Internal Medicine		Medical	Low	0.5	Moderate	1	1	1	0	1	1	0	5	Yes	-2	-2	-2	I have never considered taking a Leave of Absence from school for my personal well-being	14	MD	Illinois	Midwest	Urban Clusters	Medium	Public				Pass/Fail ONLY				100
R_2ax9IroE1kEWIiq	100	Have begun participating in Core Clerkships (usually 3rd Year, occasionally 2nd Year or MD/PhD)		Clinical	25 - 27	22-27	Male	Male	Caucasian		White	0	No	Never Married	Between $100K and $300K	Emergency Medicine		Mixed	Mod	0.5	Moderate	0	0	0	1	0	1	0	2	No	1	-1	-1	I have never considered taking a Leave of Absence from school for my personal well-being	186	MD	Illinois	Midwest	Large Metropolitan	Large	Private	756	Medium	Standard	Pass/Fail ONLY		59363	$40 - $60K	100
R_xxQs5iWrTjIN0lP	100	Pre-Clinical Coursework (usually 1st Year, occasionally 2nd Year or MD/PhD)		Pre-Clinical	22 - 24	22-27	Female	Non-Male	Asian		Asian	0	No	Never Married	Between $20K and $100K	Pediatrics		Medical	Low	0.75	High	1	1	1	0	1	1	0	5	Yes	-1	-1	-1	I have never considered taking a Leave of Absence from school for my personal well-being	186	MD	Illinois	Midwest	Large Metropolitan	Large	Private	756	Medium	Standard	Pass/Fail ONLY		59363	$40 - $60K	100
R_1LBhd0vAFToUA76	100	Pre-Clinical Coursework (usually 1st Year, occasionally 2nd Year or MD/PhD)		Pre-Clinical	25 - 27	22-27	Female	Non-Male	Caucasian		White	0	No	Never Married	Between $100K and $300K	Pediatrics		Medical	Low	0.75	High	1	0	1	0	1	1	0	4	Yes	1	-1	-1	I have never considered taking a Leave of Absence from school for my personal well-being	186	MD	Illinois	Midwest	Large Metropolitan	Large	Private	756	Medium	Standard	Pass/Fail + Recognitions for Honors/High Pass		59363	$40 - $60K	100
R_UoxBXRnp49Morm1	100	Pre-Clinical Coursework (usually 1st Year, occasionally 2nd Year or MD/PhD)		Pre-Clinical	25 - 27	22-27	Female	Non-Male	Caucasian		White	0	No	Never Married	I'm Not Sure	Radiology-Interventional		Mixed	High	0.5	Moderate	1	1	0	0	1	1	1	5	Yes	-2	-2	-2	I have considered taking a Leave of Absence from school for my personal well-being	186	MD	Illinois	Midwest	Large Metropolitan	Large	Private	756	Medium	Standard	Pass/Fail + Recognitions for Honors/High Pass		59363	$40 - $60K	100
R_2TGiBkBBzUg3PO6	100	Have begun participating in Core Clerkships (usually 3rd Year, occasionally 2nd Year or MD/PhD)		Clinical	25 - 27	22-27	Female	Non-Male	Prefer Not to Answer		Prefer Not to Answer		No	Never Married	I'm Not Sure	Internal Medicine		Medical	Low	0.75	High	1	1	1	0	1	1	1	6	Yes	-1	-1	-2	I have considered taking a Leave of Absence from school for my personal well-being	48	MD	Hawaii	West	Medium-size urban areas	Small	Public	293	Small	Standard	Pass/Fail ONLY		54000	$40 - $60K	62
R_a2BO5584qMOLy2R	100	Pre-Clinical Coursework (usually 1st Year, occasionally 2nd Year or MD/PhD)		Pre-Clinical	25 - 27	22-27	Female	Non-Male	Caucasian		White	0	No	Never Married	<$20K	Pediatrics		Medical	Low	0.5	Moderate	1	1	1	0	0	1	1	5	Yes	-2	1	-1	I have never considered taking a Leave of Absence from school for my personal well-being	44	MD	Pennsylvania	Northeast	Large Metropolitan	Large	Private	1038	Large	Abbreviated	Pass/Fail ONLY		58106	$40 - $60K	91
R_2SuAXHfRwNlS2S2	100	Have begun participating in Core Clerkships (usually 3rd Year, occasionally 2nd Year or MD/PhD)		Clinical	25 - 27	22-27	Male	Male	Caucasian		White	0	No	Never Married	Between $100K and $300K	Obstetrics and Gynecology		Mixed	Mod	0.5	Moderate	1	1	1	1	1	1	1	7	Yes	-1	-2	-1	I have never considered taking a Leave of Absence from school for my personal well-being	23	MD	Connecticut	Northeast	Urban Clusters	Small	Private	386	Small	Standard	Pass/Fail ONLY		59240	$40 - $60K	94
R_3oAYoJeBCagTZmB	100	Pre-Clinical Coursework (usually 1st Year, occasionally 2nd Year or MD/PhD)		Pre-Clinical	22 - 24	22-27	Female	Non-Male	Caucasian		White	0	No	Never Married	Between $20K and $100K	Psychiatry		Medical	Low	0.25	Low	1	1	1	0	1	1	0	5	Yes	0	0	-1	I have never considered taking a Leave of Absence from school for my personal well-being	150	MD	Michigan	Midwest	Urban Clusters	Medium	Public	708	Medium	Abbreviated	Pass/Fail ONLY		66100	>$60K	100
R_1o26yZ0AKC1ay1L	100	Pre-Clinical Coursework (usually 1st Year, occasionally 2nd Year or MD/PhD)		Pre-Clinical	25 - 27	22-27	Female	Non-Male	Black/African		Black/African	1	No	Never Married	<$20K	Emergency Medicine		Mixed	Mod	0.5	Moderate	1	1	1	0	0	1	1	5	Yes	0	-1	-1	I have never considered taking a Leave of Absence from school for my personal well-being	150	MD	Michigan	Midwest	Urban Clusters	Medium	Public	708	Medium	Abbreviated	Pass/Fail ONLY		66100	>$60K	100
R_1Dv4LypNp081dfR	100	Have begun participating in Core Clerkships (usually 3rd Year, occasionally 2nd Year or MD/PhD)		Clinical	22 - 24	22-27	Female	Non-Male	Caucasian		White	0	No	Married	<$20K	Family Medicine		Medical	Low	0.75	High	1	1	1	0	1	1	0	5	Yes	-2	-2	-2	I have never considered taking a Leave of Absence from school for my personal well-being	150	MD	Michigan	Midwest	Urban Clusters	Medium	Public	708	Medium	Abbreviated	Pass/Fail ONLY		66100	>$60K	100
R_240mJanJtp3gerN	100	Have completed Core Clerkships (usually 4th Year, occasionally 3rd Year or MD/PhD)		Clinical	22 - 24	22-27	Female	Non-Male	Asian		Asian	0	No	Never Married	Between $100K and $300K	Emergency Medicine	0	Mixed	Mod	0.75	High	1	1	1	1	1	1	1	7	Yes	-2	-1	-1	I have never considered taking a Leave of Absence from school for my personal well-being	150	MD	Michigan	Midwest	Urban Clusters	Medium	Public	708	Medium	Abbreviated	Pass/Fail ONLY		66100	>$60K	100
R_2Tpnji1EShnj14U	100	Have begun participating in Core Clerkships (usually 3rd Year, occasionally 2nd Year or MD/PhD)		Clinical	22 - 24	22-27	Female	Non-Male	Caucasian		White	0	No	Never Married	Between $100K and $300K	Family Medicine		Medical	Low	1	High	1	1	1	0	1	1	1	6	Yes	-2	-1	-2	I have never considered taking a Leave of Absence from school for my personal well-being	150	MD	Michigan	Midwest	Urban Clusters	Medium	Public	708	Medium	Abbreviated	Pass/Fail ONLY		66100	>$60K	100
R_3CPgRTGsOWW1SUE	100	Have begun participating in Core Clerkships (usually 3rd Year, occasionally 2nd Year or MD/PhD)		Clinical	22 - 24	22-27	Female	Non-Male	Caucasian		White	0	No	Never Married	Between $100K and $300K	Family Medicine		Medical	Low	0.5	Moderate	0	1	0	0	1	1	0	3	No	-1	-1	-2	I have considered taking a Leave of Absence from school for my personal well-being	150	MD	Michigan	Midwest	Urban Clusters	Medium	Public	708	Medium	Abbreviated	Pass/Fail ONLY		66100	>$60K	100
R_1jlzHkCefGnyTTw	100	Have begun participating in Core Clerkships (usually 3rd Year, occasionally 2nd Year or MD/PhD)		Clinical	28 - 31	≥28	Female	Non-Male	Caucasian		White	0	No	Never Married	Between $100K and $300K	Psychiatry		Medical	Low	0.75	High	1	1	0	0	0	1	0	3	No	0	0	0	I have never considered taking a Leave of Absence from school for my personal well-being	150	MD	Michigan	Midwest	Urban Clusters	Medium	Public	708	Medium	Abbreviated	Pass/Fail ONLY		66100	>$60K	100
R_snBZU4jnVdoB8Z3	100	Have begun participating in Core Clerkships (usually 3rd Year, occasionally 2nd Year or MD/PhD)		Clinical	22 - 24	22-27	Female	Non-Male	Caucasian		White	0	No	Never Married	I'm Not Sure	Psychiatry		Medical	Low	1	High	1	1	1	1	1	1	0	6	Yes	0	-1	-1	I have never considered taking a Leave of Absence from school for my personal well-being	150	MD	Michigan	Midwest	Urban Clusters	Medium	Public	708	Medium	Abbreviated	Pass/Fail + Recognitions for Honors/High Pass		66100	>$60K	100
R_22y2WgujZhG16hn	100	Pre-Clinical Coursework (usually 1st Year, occasionally 2nd Year or MD/PhD)		Pre-Clinical	25 - 27	22-27	Other	Non-Male	Caucasian		White	0	Yes	Never Married	Between $20K and $100K	Internal Medicine	#REF!	Medical	Low	0.75	High	1	0	0	0	1	1	0	3	No	2	-1	0	I have never considered taking a Leave of Absence from school for my personal well-being	150	MD	Michigan	Midwest	Urban Clusters	Medium	Public	708	Medium	Abbreviated	Pass/Fail ONLY		66100	>$60K	100
R_2ydYKfSFQMGCax0	100	Have completed Core Clerkships (usually 4th Year, occasionally 3rd Year or MD/PhD)		Clinical	25 - 27	22-27	Male	Male	Asian		Asian	0	No	Married	Between $100K and $300K	Internal Medicine		Medical	Low	0.75	High	1	0	0	1	1	0	0	3	No	-1	-1	0	I have never considered taking a Leave of Absence from school for my personal well-being	150	MD	Michigan	Midwest	Urban Clusters	Medium	Public	708	Medium	Abbreviated	Pass/Fail + Recognitions for Honors/High Pass		66100	>$60K	100
R_2y70WoenGvE1glb	100	Have completed Core Clerkships (usually 4th Year, occasionally 3rd Year or MD/PhD)		Clinical	25 - 27	22-27	Female	Non-Male	Caucasian		White	0	Yes	Never Married	<$20K	Internal Medicine		Medical	Low	1	High	1	1	1	0	0	1	1	5	Yes	-2	-2	-2	I have considered taking a Leave of Absence from school for my personal well-being	150	MD	Michigan	Midwest	Urban Clusters	Medium	Public	708	Medium	Abbreviated	Pass/Fail ONLY		66100	>$60K	100
R_4Njrq9FvEJ1FwKl	100	Pre-Clinical Coursework (usually 1st Year, occasionally 2nd Year or MD/PhD)		Pre-Clinical	22 - 24	22-27	Male	Male	Caucasian		White	0	No	Never Married	Between $20K and $100K	Otolaryngology		Mixed	High	0.5	Moderate	1	1	1	0	1	1	0	5	Yes	-1	-1	-1	I have never considered taking a Leave of Absence from school for my personal well-being	31	MD	Louisiana	South	Medium-size urban areas	Small	Public	788	Medium	Abbreviated	Pass/Fail + Recognitions for Honors/High Pass		46244.5	$40 - $60K	100
R_2eVZc9twrJ7YYee	100	Have begun participating in Core Clerkships (usually 3rd Year, occasionally 2nd Year or MD/PhD)		Clinical	22 - 24	22-27	Female	Non-Male	Caucasian		White	0	No	Never Married	Between $100K and $300K	Dermatology		Mixed	High	0.75	High	1	1	1	0	1	1	0	5	Yes	-1	-2	-1	I have never considered taking a Leave of Absence from school for my personal well-being	31	MD	Louisiana	South	Medium-size urban areas	Small	Public	788	Medium	Abbreviated	Pass/Fail + Recognitions for Honors/High Pass		46244.5	$40 - $60K	100
R_SHH1mYa6DT55AMF	100	Pre-Clinical Coursework (usually 1st Year, occasionally 2nd Year or MD/PhD)		Pre-Clinical	22 - 24	22-27	Female	Non-Male	Caucasian		White	0	No	Never Married	<$20K	Emergency Medicine		Mixed	Mod	0.5	Moderate	1	1	1	0	1	1	1	6	Yes	-1	-2	-1	I have never considered taking a Leave of Absence from school for my personal well-being	31	MD	Louisiana	South	Medium-size urban areas	Small	Public	788	Medium	Abbreviated	Pass/Fail + Recognitions for Honors/High Pass		46244.5	$40 - $60K	100
R_1liv7SkhXU4cwnK	100	Pre-Clinical Coursework (usually 1st Year, occasionally 2nd Year or MD/PhD)		Pre-Clinical	22 - 24	22-27	Male	Male	Caucasian		White	0	No	Married	Between $20K and $100K	Family Medicine		Medical	Low	0.25	Low	0	0	0	0	0	1	0	1	No	0	0	1	I have never considered taking a Leave of Absence from school for my personal well-being	31	MD	Louisiana	South	Medium-size urban areas	Small	Public	788	Medium	Abbreviated	Pass/Fail + Recognitions for Honors/High Pass		46244.5	$40 - $60K	100
R_2rIAkZMkz6egkTE	100	Have completed Core Clerkships (usually 4th Year, occasionally 3rd Year or MD/PhD)		Clinical	>32	≥28	Female	Non-Male	Caucasian		White	0	Yes	Married	<$20K	Pediatrics		Medical	Low	1	High	1	0	0	0	1	0	0	2	No	1	-1	0	I have considered taking a Leave of Absence from school for my personal well-being	41	MD	Illinois	Midwest	Large Metropolitan	Large	Public	1283	Large	Standard	Pass/Fail ONLY		69948	>$60K	55
R_pS2fVH3bGq1BLgt	100	Other:	MSTP in PhD phase	Other	25 - 27	22-27	Female	Non-Male	Caucasian		White	0	No	Never Married	<$20K	Internal Medicine		Medical	Low	0.75	High	1	1	1	0	1	1	0	5	Yes	0	-1	-1	I have never considered taking a Leave of Absence from school for my personal well-being	41	MD	Illinois	Midwest	Large Metropolitan	Large	Public	1283	Large	Standard	Pass/Fail ONLY		69948	>$60K	55
R_3G8483BjjCIdeHs	100	Have completed Core Clerkships (usually 4th Year, occasionally 3rd Year or MD/PhD)		Clinical	25 - 27	22-27	Male	Male	Caucasian		White	0	No	Never Married	<$20K	Physical Medicine and Rehabilitation		Medical	Low	1	High	1	1	1	0	1	1	1	6	Yes	-1	1	-1	I have never considered taking a Leave of Absence from school for my personal well-being	41	MD	Illinois	Midwest	Large Metropolitan	Large	Public	1283	Large	Standard	Pass/Fail ONLY		69948	>$60K	55
R_3hF78uF8pDPJeo3	100	Have begun participating in Core Clerkships (usually 3rd Year, occasionally 2nd Year or MD/PhD)		Clinical	25 - 27	22-27	Male	Male	Asian		Asian	0	No	Never Married	Between $100K and $300K	Internal Medicine		Medical	Low	0.5	Moderate	1	1	0	1	1	0	0	4	Yes	-1	0	1	I have never considered taking a Leave of Absence from school for my personal well-being	41	MD	Illinois	Midwest	Large Metropolitan	Large	Public	1283	Large	Standard	Pass/Fail ONLY		69948	>$60K	55
R_UR9Reoh1RmIRJrb	100	Pre-Clinical Coursework (usually 1st Year, occasionally 2nd Year or MD/PhD)		Pre-Clinical	22 - 24	22-27	Female	Non-Male	Asian,Caucasian		Multiracial	0	No	Never Married	Between $100K and $300K	Ophthalmology		Mixed	Mod	0.5	Moderate	1	1	0	0	0	1	0	3	No	-1	0	0	I have never considered taking a Leave of Absence from school for my personal well-being	76	MD	Michigan	Midwest	Metropolitan	Medium	Public	1192	Large	Standard	Pass/Fail ONLY		47726.5	$40 - $60K	70
R_3qQfYlV1iZVfS9s	100	Pre-Clinical Coursework (usually 1st Year, occasionally 2nd Year or MD/PhD)		Pre-Clinical	22 - 24	22-27	Male	Male	Caucasian		White	0	Yes	Never Married	Between $100K and $300K	Internal Medicine		Medical	Low	1	High	0	0	1	0	0	1	1	3	No	-1	-1	-1	I have never considered taking a Leave of Absence from school for my personal well-being	64	MD	New York	Northeast	Small urban area	Medium	Public	672	Medium	0	Pass/Fail + Recognitions for Honors/High Pass		17395	<$40K	100
R_1QrzRft58Tmzlfn	100	Pre-Clinical Coursework (usually 1st Year, occasionally 2nd Year or MD/PhD)		Pre-Clinical	25 - 27	22-27	Male	Male	Caucasian		White	0	No	Never Married	Between $20K and $100K	Thoracic Surgery		Surgical	High	0.5	Moderate	0	0	0	0	0	0	0	0	No	1	-1	0	I have never considered taking a Leave of Absence from school for my personal well-being	64	MD	New York	Northeast	Small urban area	Medium	Public	672	Medium	0	Pass/Fail + Recognitions for Honors/High Pass		17395	<$40K	100
R_27UTTCXjoDASlFU	100	Have completed Core Clerkships (usually 4th Year, occasionally 3rd Year or MD/PhD)		Clinical	28 - 31	≥28	Male	Male	Caucasian		White	0	No	Married	Between $20K and $100K	Dermatology		Mixed	High	0.5	Moderate	1	1	0	1	1	1	1	6	Yes	-2	-1	-2	I have never considered taking a Leave of Absence from school for my personal well-being	64	MD	New York	Northeast	Small urban area	Medium	Public	672	Medium	0	Pass/Fail ONLY		17395	<$40K	100
R_2dyZtiv7S0wJaVc	100	Have begun participating in Core Clerkships (usually 3rd Year, occasionally 2nd Year or MD/PhD)		Clinical	22 - 24	22-27	Female	Non-Male	Caucasian		White	0	No	Never Married	Between $100K and $300K	Obstetrics and Gynecology		Mixed	Mod	0.25	Low	1	1	1	0	1	1	0	5	Yes	-1	-2	-2	I have considered taking a Leave of Absence from school for my personal well-being	64	MD	New York	Northeast	Small urban area	Medium	Public	672	Medium	0	Pass/Fail ONLY		17395	<$40K	100
R_2vertWK9y7CoHQ6	100	Pre-Clinical Coursework (usually 1st Year, occasionally 2nd Year or MD/PhD)		Pre-Clinical	22 - 24	22-27	Female	Non-Male	Asian		Asian	0	No	Never Married	Between $100K and $300K	Neurology		Medical	Mod	0.75	High	1	1	0	0	1	0	0	3	No	0	-1	-1	I have never considered taking a Leave of Absence from school for my personal well-being	224	MD	Pennsylvania	Northeast	Large Metropolitan	Large	Private	831	Medium	Standard	Pass/Fail ONLY		55017	$40 - $60K	66
R_33lsnTLtGUNlt0t	100	Pre-Clinical Coursework (usually 1st Year, occasionally 2nd Year or MD/PhD)		Pre-Clinical	25 - 27	22-27	Female	Non-Male	Caucasian		White	0	No	Never Married	<$20K	Otolaryngology		Mixed	High	0	Low	0	0	0	1	0	1	0	2	No	-1	-1	-1	I have never considered taking a Leave of Absence from school for my personal well-being	224	MD	Pennsylvania	Northeast	Large Metropolitan	Large	Private	831	Medium	Standard	Pass/Fail ONLY		55017	$40 - $60K	66
R_1pzCFzVMUn41UG0	100	Pre-Clinical Coursework (usually 1st Year, occasionally 2nd Year or MD/PhD)		Pre-Clinical	22 - 24	22-27	Female	Non-Male	Other:	middle eastern	White	0	No	Never Married	Between $20K and $100K	Anesthesiology		Mixed	Low	0.75	High	1	1	1	0	1	1	1	6	Yes	-1	-1	-2	I have never considered taking a Leave of Absence from school for my personal well-being	224	MD	Pennsylvania	Northeast	Large Metropolitan	Large	Private	831	Medium	Standard	Pass/Fail ONLY		55017	$40 - $60K	66
R_1q4JA7bEUCawGz8	100	Have begun participating in Core Clerkships (usually 3rd Year, occasionally 2nd Year or MD/PhD)		Clinical	25 - 27	22-27	Male	Male	Caucasian		White	0	No	Never Married	Between $100K and $300K	Emergency Medicine		Mixed	Mod	0.75	High	1	1	1	0	1	1	0	5	Yes	-1	-2	-2	I have considered taking a Leave of Absence from school for my personal well-being	224	MD	Pennsylvania	Northeast	Large Metropolitan	Large	Private	831	Medium	Standard	Pass/Fail ONLY		55017	$40 - $60K	66
R_2BbSq6xydmggGUk	100	Pre-Clinical Coursework (usually 1st Year, occasionally 2nd Year or MD/PhD)		Pre-Clinical	25 - 27	22-27	Female	Non-Male	Caucasian		White	0	No	Never Married	Between $20K and $100K	Emergency Medicine		Mixed	Mod	0.75	High	1	1	0	1	1	1	0	5	Yes	-2	-1	-2	I have never considered taking a Leave of Absence from school for my personal well-being	224	MD	Pennsylvania	Northeast	Large Metropolitan	Large	Private	831	Medium	Standard	Pass/Fail + Recognitions for Honors/High Pass	Pass fail but averages and grades are given	55017	$40 - $60K	66
R_788GP9s4Dz6kTmx	100	Pre-Clinical Coursework (usually 1st Year, occasionally 2nd Year or MD/PhD)		Pre-Clinical	25 - 27	22-27	Female	Non-Male	Caucasian		White	0	Yes	Never Married	Between $100K and $300K	Emergency Medicine		Mixed	Mod	0.25	Low	1	1	0	1	1	1	1	6	Yes	1	1	1	I have never considered taking a Leave of Absence from school for my personal well-being	224	MD	Pennsylvania	Northeast	Large Metropolitan	Large	Private	831	Medium	Standard	Pass/Fail ONLY		55017	$40 - $60K	66
R_2ZZz0R5pMPo8cW2	100	Currently on a Gap Year (e.g. Research, MBA, MPH, etc.)		Other	28 - 31	≥28	Male	Male	Black/African		Black/African	1	No	Never Married	Between $100K and $300K	Internal Medicine		Medical	Low	0	Low	1	1	1	1	1	1	1	7	Yes	-2	-1	-2	I have taken a Leave of Absence from school for my personal well-being	224	MD	Pennsylvania	Northeast	Large Metropolitan	Large	Private	831	Medium	Standard	Pass/Fail + Recognitions for Honors/High Pass		55017	$40 - $60K	66
R_1K26lc7hwl7eXwi	100	Pre-Clinical Coursework (usually 1st Year, occasionally 2nd Year or MD/PhD)		Pre-Clinical	22 - 24	22-27	Female	Non-Male	Caucasian		White	0	No	Never Married	<$20K	Internal Medicine		Medical	Low	0.75	High	0	0	0	0	0	0	0	0	No	2	2	1	I have never considered taking a Leave of Absence from school for my personal well-being	224	MD	Pennsylvania	Northeast	Large Metropolitan	Large	Private	831	Medium	Standard	Pass/Fail ONLY		55017	$40 - $60K	66
R_3O9pH7fiIDRukU4	100	Pre-Clinical Coursework (usually 1st Year, occasionally 2nd Year or MD/PhD)		Pre-Clinical	22 - 24	22-27	Male	Male	Caucasian		White	0	No	Never Married	Between $20K and $100K	Internal Medicine	Endocrinology	Medical	Low	0.25	Low	1	0	1	0	0	1	0	3	No	0	0	0	I have never considered taking a Leave of Absence from school for my personal well-being	224	MD	Pennsylvania	Northeast	Large Metropolitan	Large	Private	831	Medium	Standard	Pass/Fail ONLY		55017	$40 - $60K	66
R_3JymI7z9s7ix9VK	100	Pre-Clinical Coursework (usually 1st Year, occasionally 2nd Year or MD/PhD)		Pre-Clinical	25 - 27	22-27	Female	Non-Male	Caucasian		White	0	No	Never Married	Between $100K and $300K	Medicine-Pediatrics		Medical	Mod	0.25	Low	1	1	1	0	1	1	1	6	Yes	-2	-1	-1	I have never considered taking a Leave of Absence from school for my personal well-being	224	MD	Pennsylvania	Northeast	Large Metropolitan	Large	Private	831	Medium	Standard	Pass/Fail ONLY		55017	$40 - $60K	66
R_12g5aSP8QGXIqkk	100	Pre-Clinical Coursework (usually 1st Year, occasionally 2nd Year or MD/PhD)		Pre-Clinical	25 - 27	22-27	Female	Non-Male	Caucasian		White	0	No	Married	<$20K	Obstetrics and Gynecology		Mixed	Mod	0.5	Moderate	0	0	0	0	0	0	0	0	No	-1	1	0	I have never considered taking a Leave of Absence from school for my personal well-being	224	MD	Pennsylvania	Northeast	Large Metropolitan	Large	Private	831	Medium	Standard	Pass/Fail ONLY		55017	$40 - $60K	66
R_dnENYy7CDOoFg65	100	Pre-Clinical Coursework (usually 1st Year, occasionally 2nd Year or MD/PhD)		Pre-Clinical	25 - 27	22-27	Female	Non-Male	Black/African		Black/African	1	Yes	Never Married	<$20K	Obstetrics and Gynecology		Mixed	Mod	0.25	Low	1	0	1	0	0	1	1	4	Yes	-1	1	2	I have never considered taking a Leave of Absence from school for my personal well-being	224	MD	Pennsylvania	Northeast	Large Metropolitan	Large	Private	831	Medium	Standard	Pass/Fail ONLY		55017	$40 - $60K	66
R_3KvH9y66Hoxdj7M	100	Pre-Clinical Coursework (usually 1st Year, occasionally 2nd Year or MD/PhD)		Pre-Clinical	22 - 24	22-27	Female	Non-Male	Caucasian		White	0	No	Never Married	Between $20K and $100K	Obstetrics and Gynecology		Mixed	Mod	0.25	Low	1	1	1	0	0	1	0	4	Yes	0	0	0	I have never considered taking a Leave of Absence from school for my personal well-being	224	MD	Pennsylvania	Northeast	Large Metropolitan	Large	Private	831	Medium	Standard	Pass/Fail ONLY		55017	$40 - $60K	66
R_1QrvqtfO5NWZyJD	100	Pre-Clinical Coursework (usually 1st Year, occasionally 2nd Year or MD/PhD)		Pre-Clinical	22 - 24	22-27	Female	Non-Male	Black/African		Black/African	1	No	Never Married	I'm Not Sure	Obstetrics and Gynecology		Mixed	Mod	0.75	High	1	1	1	0	0	1	0	4	Yes	0	0	0	I have never considered taking a Leave of Absence from school for my personal well-being	224	MD	Pennsylvania	Northeast	Large Metropolitan	Large	Private	831	Medium	Standard	Pass/Fail ONLY		55017	$40 - $60K	66
R_w1ydOB58uAlQ0bn	100	Pre-Clinical Coursework (usually 1st Year, occasionally 2nd Year or MD/PhD)		Pre-Clinical	22 - 24	22-27	Female	Non-Male	Caucasian		White	0	No	Never Married	Between $20K and $100K	Ophthalmology		Mixed	Mod	0	Low	0	0	0	0	0	1	0	1	No	1	1	1	I have never considered taking a Leave of Absence from school for my personal well-being	224	MD	Pennsylvania	Northeast	Large Metropolitan	Large	Private	831	Medium	Standard	Pass/Fail + Recognitions for Honors/High Pass		55017	$40 - $60K	66
R_3oBZagOres8xBaP	100	Pre-Clinical Coursework (usually 1st Year, occasionally 2nd Year or MD/PhD)		Pre-Clinical	22 - 24	22-27	Male	Male	Asian,Hispanic/Latinx		Multiracial	0	No	Never Married	<$20K	Ophthalmology		Mixed	Mod	0.25	Low	0	0	0	0	0	0	0	0	No	1	1	1	I have taken a Leave of Absence from school for my personal well-being	224	MD	Pennsylvania	Northeast	Large Metropolitan	Large	Private	831	Medium	Standard	Pass/Fail ONLY		55017	$40 - $60K	66
R_1JCsIIWu3BR5siv	100	Pre-Clinical Coursework (usually 1st Year, occasionally 2nd Year or MD/PhD)		Pre-Clinical	25 - 27	22-27	Female	Non-Male	Caucasian		White	0	No	Never Married	Between $20K and $100K	Orthopaedic Surgery		Surgical	High	0.75	High	1	1	1	0	1	1	1	6	Yes	-2	-2	-2	I have never considered taking a Leave of Absence from school for my personal well-being	224	MD	Pennsylvania	Northeast	Large Metropolitan	Large	Private	831	Medium	Standard	Pass/Fail ONLY		55017	$40 - $60K	66
R_1JVLaKnS1SwbGpI	100	Pre-Clinical Coursework (usually 1st Year, occasionally 2nd Year or MD/PhD)		Pre-Clinical	22 - 24	22-27	Male	Male	Caucasian		White	0	I'd Prefer Not to Say	Never Married	Between $20K and $100K	Orthopaedic Surgery		Surgical	High	0.75	High	1	0	0	0	0	1	0	2	No	-1	0	1	I have never considered taking a Leave of Absence from school for my personal well-being	224	MD	Pennsylvania	Northeast	Large Metropolitan	Large	Private	831	Medium	Standard	Pass/Fail ONLY		55017	$40 - $60K	66
R_3gMxQewaJ74G4kA	100	Pre-Clinical Coursework (usually 1st Year, occasionally 2nd Year or MD/PhD)		Pre-Clinical	28 - 31	≥28	Female	Non-Male	Caucasian		White	0	No	Never Married	I'm Not Sure	Pediatrics		Medical	Low	0.25	Low	0	0	0	0	0	0	0	0	No	2	2	2	I have never considered taking a Leave of Absence from school for my personal well-being	224	MD	Pennsylvania	Northeast	Large Metropolitan	Large	Private	831	Medium	Standard	Pass/Fail ONLY		55017	$40 - $60K	66
R_1OpN4UEsdBOm3bX	100	Pre-Clinical Coursework (usually 1st Year, occasionally 2nd Year or MD/PhD)		Pre-Clinical	25 - 27	22-27	Female	Non-Male	Caucasian		White	0	No	Never Married	Between $100K and $300K	Internal Medicine		Medical	Low	0.75	High	1	0	1	0	0	1	0	3	No	0	-1	-2	I have never considered taking a Leave of Absence from school for my personal well-being	47	MD	New York	Northeast	Medium-size urban areas	Large	Public	700	Medium	Standard	Pass/Fail + Recognitions for Honors/High Pass		54415	$40 - $60K	79
R_2rSpCqKma5r7XIG	100	Pre-Clinical Coursework (usually 1st Year, occasionally 2nd Year or MD/PhD)		Pre-Clinical	25 - 27	22-27	Female	Non-Male	Caucasian		White	0	No	Never Married	<$20K	Neurosurgery		Surgical	High	0.75	High	1	0	1	1	1	1	0	5	Yes	-1	-2	-1	I have never considered taking a Leave of Absence from school for my personal well-being	47	MD	New York	Northeast	Medium-size urban areas	Large	Public	700	Medium	Standard	Pass/Fail ONLY		54415	$40 - $60K	79
R_sd2Vh6lHB9auROx	100	Pre-Clinical Coursework (usually 1st Year, occasionally 2nd Year or MD/PhD)		Pre-Clinical	25 - 27	22-27	Female	Non-Male	Caucasian		White	0	No	Married	<$20K	Emergency Medicine		Mixed	Mod	0.5	Moderate	1	0	0	0	1	1	0	3	No	-1	0	0	I have never considered taking a Leave of Absence from school for my personal well-being	47	MD	New York	Northeast	Medium-size urban areas	Large	Public	700	Medium	Standard	Letter Grades (A, B, C, etc.)		54415	$40 - $60K	79
R_1P6qu87tL1iEhZs	100	Have begun participating in Core Clerkships (usually 3rd Year, occasionally 2nd Year or MD/PhD)		Clinical	22 - 24	22-27	Male	Male	Caucasian		White	0	No	Never Married	<$20K	Internal Medicine		Medical	Low	0.5	Moderate	1	1	0	1	0	1	0	4	Yes	0	-1	-1	I have never considered taking a Leave of Absence from school for my personal well-being	47	MD	New York	Northeast	Medium-size urban areas	Large	Public	700	Medium	Standard	Pass/Fail + Recognitions for Honors/High Pass		54415	$40 - $60K	79
R_2wH2nTLqpVK3w09	100	Have completed Core Clerkships (usually 4th Year, occasionally 3rd Year or MD/PhD)		Clinical	28 - 31	≥28	Female	Non-Male	Asian,Caucasian,Other:	Mixed	Multiracial	0	No	Married	Between $100K and $300K	Psychiatry		Medical	Low	1	High	0	1	0	0	0	1	0	2	No	-1	-1	-1	I have never considered taking a Leave of Absence from school for my personal well-being	47	MD	New York	Northeast	Medium-size urban areas	Large	Public	700	Medium	Standard	Letter Grades (A, B, C, etc.)		54415	$40 - $60K	79
R_3qs9EagLVo5UZje	100	Pre-Clinical Coursework (usually 1st Year, occasionally 2nd Year or MD/PhD)		Pre-Clinical	22 - 24	22-27	Female	Non-Male	Caucasian		White	0	No	Never Married	Between $100K and $300K	Surgery		Surgical	Mod	0.5	Moderate	1	0	1	0	1	1	0	4	Yes	0	-1	-1	I have never considered taking a Leave of Absence from school for my personal well-being	47	MD	New York	Northeast	Medium-size urban areas	Large	Public	700	Medium	Standard	Letter Grades (A, B, C, etc.)		54415	$40 - $60K	79
R_3QSDL41sYBJSFt4	100	Pre-Clinical Coursework (usually 1st Year, occasionally 2nd Year or MD/PhD)		Pre-Clinical	22 - 24	22-27	Male	Male	Caucasian		White	0	No	Never Married	Between $100K and $300K	Internal Medicine		Medical	Low	0.25	Low	1	0	1	1	1	1	0	5	Yes	-1	1	-1	I have never considered taking a Leave of Absence from school for my personal well-being	47	MD	New York	Northeast	Medium-size urban areas	Large	Public	700	Medium	Standard	Pass/Fail ONLY		54415	$40 - $60K	79
R_1mK5ZrT3gpeaKSM	100	Pre-Clinical Coursework (usually 1st Year, occasionally 2nd Year or MD/PhD)		Pre-Clinical	25 - 27	22-27	Female	Non-Male	Caucasian		White	0	Yes	Never Married	Between $20K and $100K	Emergency Medicine		Mixed	Mod	0.5	Moderate	1	0	1	1	0	1	0	4	Yes	-2	-1	-1	I have never considered taking a Leave of Absence from school for my personal well-being	47	MD	New York	Northeast	Medium-size urban areas	Large	Public	700	Medium	Standard	Pass/Fail ONLY		54415	$40 - $60K	79
R_5oKZDxuBfAXzgQN	100	Have completed Core Clerkships (usually 4th Year, occasionally 3rd Year or MD/PhD)		Clinical	25 - 27	22-27	Female	Non-Male	Caucasian		White	0	No	Never Married	Between $100K and $300K	Obstetrics and Gynecology		Mixed	Mod	0.75	High	1	0	0	0	0	1	0	2	No	0	1	1	I have never considered taking a Leave of Absence from school for my personal well-being	47	MD	New York	Northeast	Medium-size urban areas	Large	Public	700	Medium	Standard	Pass/Fail + Recognitions for Honors/High Pass		54415	$40 - $60K	79
R_xzSnlqu91qPM6cN	100	Have begun participating in Core Clerkships (usually 3rd Year, occasionally 2nd Year or MD/PhD)		Clinical	28 - 31	≥28	Female	Non-Male	Black/African		Black/African	1	No	Never Married	>$300K	Internal Medicine		Medical	Low	1	High	1	1	0	0	1	1	0	4	Yes	-2	0	-1	I have never considered taking a Leave of Absence from school for my personal well-being	76	MD	New York	Northeast	Urban Clusters	Medium	Private	862	Medium	Standard	Pass/Fail + Recognitions for Honors/High Pass		54580	$40 - $60K	94
R_31gaFuzj3DnKfLV	100	Pre-Clinical Coursework (usually 1st Year, occasionally 2nd Year or MD/PhD)		Pre-Clinical	25 - 27	22-27	Female	Non-Male	Asian,Caucasian		Multiracial	0	No	Never Married	Between $20K and $100K	Neurology		Medical	Mod	0.25	Low	1	1	1	0	1	1	1	6	Yes	-1	-2	-1	I have never considered taking a Leave of Absence from school for my personal well-being	76	MD	New York	Northeast	Urban Clusters	Medium	Private	862	Medium	Standard	Pass/Fail ONLY		54580	$40 - $60K	94
R_2Cm4pInE4aRxaxt	100	Currently on a Gap Year (e.g. Research, MBA, MPH, etc.)		Other	25 - 27	22-27	Female	Non-Male	Caucasian		White	0	No	Never Married	I'm Not Sure	Pediatrics		Medical	Low	0.75	High	0	0	0	0	0	0	0	0	No	1	-2	-1	I have never considered taking a Leave of Absence from school for my personal well-being	46	MD	Pennsylvania	Northeast	Large Metropolitan	Large	Private	1126	Large	Standard	Pass/Fail ONLY		58557	$40 - $60K	57
R_vO07o2JVgWs6aPf	100	Pre-Clinical Coursework (usually 1st Year, occasionally 2nd Year or MD/PhD)		Pre-Clinical	25 - 27	22-27	Female	Non-Male	Asian		Asian	0	No	Never Married	<$20K	Pediatrics		Medical	Low	0	Low	1	1	0	0	0	1	0	3	No	-1	-1	-1	I have never considered taking a Leave of Absence from school for my personal well-being	16	MD	California	West	Medium-size urban areas	Medium	Public	405	Small	Standard	Pass/Fail ONLY		40649.5	$40 - $60K	44
R_3fWaeDFzphYJSyq	100	Pre-Clinical Coursework (usually 1st Year, occasionally 2nd Year or MD/PhD)		Pre-Clinical	22 - 24	22-27	Female	Non-Male	Hispanic/Latinx		Hispanic/Latinx	1	No	Never Married	<$20K	Obstetrics and Gynecology		Mixed	Mod	0.25	Low	1	1	1	1	1	1	0	6	Yes	1	-1	-1	I have never considered taking a Leave of Absence from school for my personal well-being	18	MD	Wisconsin	Midwest	Medium-size urban areas	Medium	Public	731	Medium	Standard	Pass/Fail + Recognitions for Honors/High Pass		43233.5	$40 - $60K	27
R_12zpNt0Rj703geG	100	Pre-Clinical Coursework (usually 1st Year, occasionally 2nd Year or MD/PhD)		Pre-Clinical	22 - 24	22-27	Female	Non-Male	Caucasian		White	0	No	Never Married	<$20K	Internal Medicine		Medical	Low	0	Low	1	0	0	0	0	1	0	2	No	-1	-1	-1	I have never considered taking a Leave of Absence from school for my personal well-being	25	MD	California	West	Medium-size urban areas	Medium	Public	463	Small	Standard	Pass/Fail ONLY		44462.5	$40 - $60K	40
R_3qjvYdNl6reNDGs	100	Have completed Core Clerkships (usually 4th Year, occasionally 3rd Year or MD/PhD)		Clinical	25 - 27	22-27	Male	Male	Asian		Asian	0	No	Never Married	Between $20K and $100K	Urology		Mixed	High	0.75	High	1	1	1	1	1	1	1	7	Yes	-1	-1	-1	I have considered taking a Leave of Absence from school for my personal well-being	112	MD	Rhode Island	Northeast	Small urban area	Large	Private	598	Medium	Standard	Pass/Fail ONLY		63082	>$60K	38
R_3IahdY33qRSNrEc	100	Have begun participating in Core Clerkships (usually 3rd Year, occasionally 2nd Year or MD/PhD)		Clinical	25 - 27	22-27	Female	Non-Male	Caucasian		White	0	Yes	Never Married	>$300K	Obstetrics and Gynecology		Mixed	Mod	0.75	High	1	1	1	0	0	1	0	4	Yes	-1	-1	1	I have never considered taking a Leave of Absence from school for my personal well-being	43	MD	Virginia	South	Small urban area	Medium	Public	785	Medium	Standard	Pass/Fail ONLY		42988.5	$40 - $60K	68
R_1pQFpN0oi6sGbTt	100	Pre-Clinical Coursework (usually 1st Year, occasionally 2nd Year or MD/PhD)		Pre-Clinical	25 - 27	22-27	Female	Non-Male	Caucasian		White	0	I'd Prefer Not to Say	Never Married	Between $20K and $100K	Internal Medicine	#REF!	Medical	Low	0.75	High	1	1	1	0	0	1	0	4	Yes	-1	-1	-2	I have never considered taking a Leave of Absence from school for my personal well-being	43	MD	Virginia	South	Small urban area	Medium	Public	785	Medium	Standard	Pass/Fail + Recognitions for Honors/High Pass		42988.5	$40 - $60K	68
R_5hGI9LL3sSrqPRv	100	Pre-Clinical Coursework (usually 1st Year, occasionally 2nd Year or MD/PhD)		Pre-Clinical	22 - 24	22-27	Female	Non-Male	Caucasian		White	0	No	Never Married	Between $20K and $100K	Family Medicine		Medical	Low	0.75	High	1	1	1	0	1	1	1	6	Yes	-1	1	-1	I have considered taking a Leave of Absence from school for my personal well-being	43	MD	Virginia	South	Small urban area	Medium	Public	785	Medium	Standard	Pass/Fail ONLY		42988.5	$40 - $60K	68
R_rd0aaU5oGm5rkAx	100	Have completed Core Clerkships (usually 4th Year, occasionally 3rd Year or MD/PhD)		Clinical	>32	≥28	Female	Non-Male	Caucasian		White	0	No	Never Married	<$20K	Pediatrics		Medical	Low	1	High	1	1	1	0	1	1	0	5	Yes	-2	1	-1	I have never considered taking a Leave of Absence from school for my personal well-being	43	MD	Virginia	South	Small urban area	Medium	Public	785	Medium	Standard	Other:	#REF!	42988.5	$40 - $60K	68
R_OKcXOM2KmTK7CmJ	100	Have begun participating in Core Clerkships (usually 3rd Year, occasionally 2nd Year or MD/PhD)		Clinical	25 - 27	22-27	Female	Non-Male	Caucasian		White	0	No	Never Married	Between $100K and $300K	Surgery		Surgical	Mod	0.5	Moderate	1	1	1	0	0	0	0	3	No	-1	0	-1	I have never considered taking a Leave of Absence from school for my personal well-being	56	MD	California	West	Small urban area	Small	Private	489	Small	Standard	Pass/Fail ONLY		60234	>$60K	4
R_yQjXJhmaUIXspfb	100	Have begun participating in Core Clerkships (usually 3rd Year, occasionally 2nd Year or MD/PhD)		Clinical	25 - 27	22-27	Female	Non-Male	Hispanic/Latinx		Hispanic/Latinx	1	No	Never Married	<$20K	Obstetrics and Gynecology		Mixed	Mod	0.75	High	1	1	0	1	0	0	0	3	No	-1	0	-1	I have never considered taking a Leave of Absence from school for my personal well-being	56	MD	California	West	Small urban area	Small	Private	489	Small	Standard	Pass/Fail ONLY		60234	>$60K	4
R_OkjaKNN6NziKoqR	100	Pre-Clinical Coursework (usually 1st Year, occasionally 2nd Year or MD/PhD)		Pre-Clinical	22 - 24	22-27	Male	Male	Caucasian		White	0	No	Never Married	<$20K	Radiology-Diagnostic		Medical	Mod	0.25	Low	1	1	1	0	1	1	0	5	Yes	-2	-1	-1	I have never considered taking a Leave of Absence from school for my personal well-being	224	MD	Pennsylvania	Northeast	Large Metropolitan	Large	Private	831	Medium	Standard	Pass/Fail ONLY		55017	$40 - $60K	66
R_2U9sALlQ6p3VD60	100	Pre-Clinical Coursework (usually 1st Year, occasionally 2nd Year or MD/PhD)		Pre-Clinical	28 - 31	≥28	Female	Non-Male	Asian		Asian	0	No	Never Married	Between $100K and $300K	Dermatology		Mixed	High	0.5	Moderate	1	1	0	0	1	1	0	4	Yes	-1	-2	-1	I have never considered taking a Leave of Absence from school for my personal well-being	43	MD	Virginia	South	Small urban area	Medium	Public	785	Medium	Standard	Pass/Fail ONLY		42988.5	$40 - $60K	68
R_2ZIgdDl5JGSwD4y	84	Pre-Clinical Coursework (usually 1st Year, occasionally 2nd Year or MD/PhD)		Pre-Clinical	22 - 24	22-27	Female	Non-Male	Asian		Asian	0	No	Never Married	I'm Not Sure	Psychiatry		Medical	Low	0.25	Low	1	1	1	1	1	1	0	6	Yes	-1	-1	-2	I have taken a Leave of Absence from school for my personal well-being	43	MD	Virginia	South	Small urban area	Medium	Public	785	Medium	Standard	Pass/Fail ONLY		42988.5	$40 - $60K	68
R_4ZtY381TgKChRsJ	100	Pre-Clinical Coursework (usually 1st Year, occasionally 2nd Year or MD/PhD)		Pre-Clinical	22 - 24	22-27	Male	Male	Caucasian		White	0	No	Never Married	Between $20K and $100K	Anesthesiology		Mixed	Low	0.25	Low	0	0	0	0	0	0	0	0	No	-1	-1	1	I have never considered taking a Leave of Absence from school for my personal well-being	43	MD	Virginia	South	Small urban area	Medium	Public	785	Medium	Standard	Pass/Fail + Recognitions for Honors/High Pass		42988.5	$40 - $60K	68
R_307BMyACDeOM9cn	100	Have completed Core Clerkships (usually 4th Year, occasionally 3rd Year or MD/PhD)		Clinical	25 - 27	22-27	Male	Male	Asian		Asian	0	No	Never Married	>$300K	Internal Medicine		Medical	Low	0	Low	0	0	0	0	0	0	0	0	No	-1	0	0	I have never considered taking a Leave of Absence from school for my personal well-being	43	MD	Virginia	South	Small urban area	Medium	Public	785	Medium	Standard	Pass/Fail ONLY		42988.5	$40 - $60K	68
R_1LOTuhfpmkRrfDx	100	Have completed Core Clerkships (usually 4th Year, occasionally 3rd Year or MD/PhD)		Clinical	25 - 27	22-27	Female	Non-Male	Asian		Asian	0	No	Never Married	Between $20K and $100K	Pediatrics		Medical	Low	0.75	High	0	1	0	1	0	1	0	3	No	1	0	-1	I have never considered taking a Leave of Absence from school for my personal well-being	161	MD	New York	Northeast	Large Metropolitan	Large	Private	430	Small	Abbreviated	Pass/Fail ONLY		$-	<$40K	4
R_3Rr9gBSYXBk1shr	100	Pre-Clinical Coursework (usually 1st Year, occasionally 2nd Year or MD/PhD)		Pre-Clinical	22 - 24	22-27	Male	Male	Caucasian		White	0	No	Never Married	Between $20K and $100K	Medicine-Pediatrics		Medical	Mod	0.25	Low	0	0	0	0	0	0	0	0	No	-1	1	0	I have never considered taking a Leave of Absence from school for my personal well-being	161	MD	New York	Northeast	Large Metropolitan	Large	Private	430	Small	Abbreviated	Pass/Fail ONLY		$-	<$40K	4
R_vMoBZTFs8DaJgjL	100	Have completed Core Clerkships (usually 4th Year, occasionally 3rd Year or MD/PhD)		Clinical	28 - 31	≥28	Female	Non-Male	Caucasian		White	0	No	Married	<$20K	Internal Medicine		Medical	Low	1	High	1	1	1	1	1	1	1	7	Yes	-1	-1	-2	I have considered taking a Leave of Absence from school for my personal well-being	161	MD	New York	Northeast	Large Metropolitan	Large	Private	430	Small	Abbreviated	Pass/Fail ONLY		$-	<$40K	4
R_3O8OXwTYLqDLYmE	100	Have begun participating in Core Clerkships (usually 3rd Year, occasionally 2nd Year or MD/PhD)		Clinical	25 - 27	22-27	Male	Male	Hispanic/Latinx		Hispanic/Latinx	1	No	Never Married	Between $100K and $300K	Internal Medicine		Medical	Low	0.5	Moderate	1	1	1	1	1	1	1	7	Yes	-1	-2	-1	I have never considered taking a Leave of Absence from school for my personal well-being	161	MD	New York	Northeast	Large Metropolitan	Large	Private	430	Small	Abbreviated	Pass/Fail ONLY		$-	<$40K	4
R_2ToTPzGq1q0I36z	100	Pre-Clinical Coursework (usually 1st Year, occasionally 2nd Year or MD/PhD)		Pre-Clinical	22 - 24	22-27	Male	Male	Asian		Asian	0	No	Never Married	Between $20K and $100K	Pediatrics		Medical	Low	0.75	High	1	0	1	0	1	1	0	4	Yes	-1	-1	-1	I have never considered taking a Leave of Absence from school for my personal well-being	53	MD	New York	Northeast	Metropolitan	Large	Private	779	Medium	Standard	Pass/Fail ONLY		53709	$40 - $60K	40
R_1QgzNNiZ0TdMisP	100	Pre-Clinical Coursework (usually 1st Year, occasionally 2nd Year or MD/PhD)		Pre-Clinical	22 - 24	22-27	Female	Non-Male	Caucasian		White	0	No	Never Married	<$20K	Medicine-Pediatrics		Medical	Mod	0.75	High	1	1	1	0	1	1	0	5	Yes	0	1	1	I have never considered taking a Leave of Absence from school for my personal well-being	53	MD	New York	Northeast	Metropolitan	Large	Private	779	Medium	Standard	Pass/Fail ONLY		53709	$40 - $60K	40
R_1MMa0e96bJdQveA	100	Have begun participating in Core Clerkships (usually 3rd Year, occasionally 2nd Year or MD/PhD)		Clinical	25 - 27	22-27	Male	Male					No	Never Married	Between $20K and $100K	Otolaryngology		Mixed	High	0.75	High	0	0	0	0	0	1	0	1	No	0	1	0	I have never considered taking a Leave of Absence from school for my personal well-being	53	MD	New York	Northeast	Metropolitan	Large	Private	779	Medium	Standard	Pass/Fail ONLY		53709	$40 - $60K	40
R_1FQXH0octLtW18V	100	Pre-Clinical Coursework (usually 1st Year, occasionally 2nd Year or MD/PhD)		Pre-Clinical	22 - 24	22-27	Female	Non-Male	Caucasian		White	0	No	Never Married	Between $20K and $100K	Plastic Surgery		Surgical	High	0.75	High	1	0	1	1	1	1	1	6	Yes	-2	0	-1	I have never considered taking a Leave of Absence from school for my personal well-being	53	MD	New York	Northeast	Metropolitan	Large	Private	779	Medium	Standard	Pass/Fail ONLY		53709	$40 - $60K	40
R_3haUCmg9Enb6b28	100	Pre-Clinical Coursework (usually 1st Year, occasionally 2nd Year or MD/PhD)		Pre-Clinical	25 - 27	22-27	Male	Male	Caucasian		White	0	I'd Prefer Not to Say	Never Married	I'd Prefer Not to Say	Psychiatry		Medical	Low	0.25	Low	1	0	0	0	1	1	0	3	No	1	1	1	I have never considered taking a Leave of Absence from school for my personal well-being	53	MD	New York	Northeast	Metropolitan	Large	Private	779	Medium	Standard	Pass/Fail ONLY		53709	$40 - $60K	40
R_0Bw9G6TzWkdgfXb	100	Have completed Core Clerkships (usually 4th Year, occasionally 3rd Year or MD/PhD)		Clinical	25 - 27	22-27	Female	Non-Male	Hispanic/Latinx		Hispanic/Latinx	1	No	Never Married	<$20K	Dermatology		Mixed	High	1	High	0	1	0	0	0	1	0	2	No	1	-1	-2	I have considered taking a Leave of Absence from school for my personal well-being	21	MD	North Carolina	South	Medium-size urban areas	Small	Private	502	Medium	Abbreviated	Pass/Fail ONLY		61170	>$60K	12
R_2QKEaJA86eS5k7I	100	Have completed Core Clerkships (usually 4th Year, occasionally 3rd Year or MD/PhD)		Clinical	25 - 27	22-27	Female	Non-Male	Caucasian		White	0	No	Never Married	<$20K	Medicine-Pediatrics		Medical	Mod	1	High	1	1	0	1	1	1	0	5	Yes	-1	0	-1	I have never considered taking a Leave of Absence from school for my personal well-being	21	MD	North Carolina	South	Medium-size urban areas	Small	Private	502	Medium	Abbreviated	Pass/Fail ONLY		61170	>$60K	12
R_2UYnDx3dALGwEVW	100	Have completed Core Clerkships (usually 4th Year, occasionally 3rd Year or MD/PhD)		Clinical	25 - 27	22-27	Female	Non-Male	Caucasian		White	0	No	Married	Between $100K and $300K	Family Medicine		Medical	Low	1	High	1	1	0	0	1	1	1	5	Yes	-1	-1	-1	I have never considered taking a Leave of Absence from school for my personal well-being	210	MD	Washington	West	Metropolitan	Large	Public	1113	Large	Abbreviated	Pass/Fail ONLY		52732.5	$40 - $60K	13
R_qLeAtCvz5Ny2YQF	100	Have begun participating in Core Clerkships (usually 3rd Year, occasionally 2nd Year or MD/PhD)		Clinical	25 - 27	22-27	Male	Male	Caucasian		White	0	No	Never Married	Between $100K and $300K	Anesthesiology		Mixed	Low	0.75	High	1	1	1	0	1	1	0	5	Yes	-1	-1	-1	I have never considered taking a Leave of Absence from school for my personal well-being	210	MD	Washington	West	Metropolitan	Large	Public	1113	Large	Abbreviated	Pass/Fail ONLY		52732.5	$40 - $60K	13
R_3qVbUpI7pRvW7ck	100	Have completed Core Clerkships (usually 4th Year, occasionally 3rd Year or MD/PhD)		Clinical	25 - 27	22-27	Female	Non-Male	Asian		Asian	0	No	Married	<$20K	Internal Medicine		Medical	Low	0.75	High	0	0	0	0	0	1	0	1	No	0	0	-1	I have never considered taking a Leave of Absence from school for my personal well-being	128	MD	Ohio	Midwest	Small urban area	Small	Public	813	Medium	Standard	Pass/Fail + Recognitions for Honors/High Pass		36244	<$40K	34
R_2qDWwa8gB90b1yL	100	Have completed Core Clerkships (usually 4th Year, occasionally 3rd Year or MD/PhD)		Clinical	25 - 27	22-27	Female	Non-Male	Black/African		Black/African	1	No	Never Married	Between $20K and $100K	Internal Medicine		Medical	Low	1	High	1	1	1	0	0	1	0	4	Yes	-1	1	-1	I have never considered taking a Leave of Absence from school for my personal well-being	128	MD	Ohio	Midwest	Small urban area	Small	Public	813	Medium	Standard	Pass/Fail + Recognitions for Honors/High Pass		36244	<$40K	34
R_3ESY4gfMKbSMAIM	100	Have begun participating in Core Clerkships (usually 3rd Year, occasionally 2nd Year or MD/PhD)		Clinical	22 - 24	22-27	Male	Male	Caucasian		White	0	No	Never Married	I'd Prefer Not to Say	Orthopaedic Surgery		Surgical	High	0.25	Low	0	1	1	0	0	1	0	3	No	-1	-1	-1	I have never considered taking a Leave of Absence from school for my personal well-being	128	MD	Ohio	Midwest	Small urban area	Small	Public	813	Medium	Standard	Pass/Fail ONLY		36244	<$40K	34
R_5u546EMiOZiydSF	100	Have completed Core Clerkships (usually 4th Year, occasionally 3rd Year or MD/PhD)		Clinical	28 - 31	≥28	Male	Male	Caucasian		White	0	No	Never Married	Between $100K and $300K	Orthopaedic Surgery		Surgical	High	1	High	1	1	1	1	1	1	1	7	Yes	-2	-1	-1	I have never considered taking a Leave of Absence from school for my personal well-being	128	MD	Ohio	Midwest	Small urban area	Small	Public	813	Medium	Standard	Pass/Fail ONLY		36244	<$40K	34
R_vNPLGoubguDrAmB	100	Have begun participating in Core Clerkships (usually 3rd Year, occasionally 2nd Year or MD/PhD)		Clinical	25 - 27	22-27	Male	Male	Caucasian		White	0	No	Never Married	Between $20K and $100K	Pediatrics		Medical	Low	0.5	Moderate	0	1	0	0	0	0	0	1	No	0	1	0	I have never considered taking a Leave of Absence from school for my personal well-being	128	MD	Ohio	Midwest	Small urban area	Small	Public	813	Medium	Standard	Pass/Fail ONLY		36244	<$40K	34
R_3fUlYVynwcLelGu	100	Have completed Core Clerkships (usually 4th Year, occasionally 3rd Year or MD/PhD)		Clinical	25 - 27	22-27	Female	Non-Male	Caucasian		White	0	No	Never Married	Between $100K and $300K	Internal Medicine		Medical	Low	1	High	0	0	0	0	0	0	0	0	No	0	1	1	I have never considered taking a Leave of Absence from school for my personal well-being	128	MD	Ohio	Midwest	Small urban area	Small	Public	813	Medium	Standard	Pass/Fail + Recognitions for Honors/High Pass		36244	<$40K	34
R_2uQfovjdDugVnkO	100	Pre-Clinical Coursework (usually 1st Year, occasionally 2nd Year or MD/PhD)		Pre-Clinical	25 - 27	22-27	Male	Male	Caucasian		White	0	No	Never Married	<$20K	Radiology-Diagnostic		Medical	Mod	0	Low	1	1	1	0	1	1	0	5	Yes	1	0	-1	I have never considered taking a Leave of Absence from school for my personal well-being	161	MD	New York	Northeast	Large Metropolitan	Large	Private	430	Small	Abbreviated	Pass/Fail ONLY		$-	<$40K	4
R_2OW58eTgOyRw0I3	100	Pre-Clinical Coursework (usually 1st Year, occasionally 2nd Year or MD/PhD)		Pre-Clinical	25 - 27	22-27	Male	Male	Caucasian		White	0	No	Married	Between $100K and $300K	Thoracic Surgery		Surgical	High	0.5	Moderate	0	0	0	0	0	0	0	0	No	1	-1	1	I have never considered taking a Leave of Absence from school for my personal well-being	210	MD	Washington	West	Metropolitan	Large	Public	1113	Large	Abbreviated	Pass/Fail ONLY		52732.5	$40 - $60K	13
R_2uPC8PigNuNoYZ7	100	Have completed Core Clerkships (usually 4th Year, occasionally 3rd Year or MD/PhD)		Clinical	25 - 27	22-27	Female	Non-Male	Caucasian		White	0	No	Never Married	Between $100K and $300K	Dermatology		Mixed	High	1	High	1	1	1	0	1	1	0	5	Yes	-1	-1	-1	I have considered taking a Leave of Absence from school for my personal well-being	210	MD	Washington	West	Metropolitan	Large	Public	1113	Large	Abbreviated	Pass/Fail ONLY		52732.5	$40 - $60K	13
R_1rBo17h62bKsdyL	100	Pre-Clinical Coursework (usually 1st Year, occasionally 2nd Year or MD/PhD)		Pre-Clinical	25 - 27	22-27	Female	Non-Male	Caucasian		White	0	No	Married	<$20K	Family Medicine		Medical	Low	0.75	High	1	0	0	1	1	1	0	4	Yes	1	-1	0	I have never considered taking a Leave of Absence from school for my personal well-being	210	MD	Washington	West	Metropolitan	Large	Public	1113	Large	Abbreviated	Pass/Fail ONLY		52732.5	$40 - $60K	13
R_2BgoZptiGbmd5XE	100	Have completed Core Clerkships (usually 4th Year, occasionally 3rd Year or MD/PhD)		Clinical	25 - 27	22-27	Female	Non-Male	Caucasian		White	0	No	Never Married	Between $20K and $100K	Internal Medicine		Medical	Low	1	High	0	0	0	0	0	0	0	0	No	-1	-1	-1	I have never considered taking a Leave of Absence from school for my personal well-being	210	MD	Washington	West	Metropolitan	Large	Public	1113	Large	Abbreviated	Pass/Fail ONLY		52732.5	$40 - $60K	13
R_1mqGeFvwymGZR2A	100	Have completed Core Clerkships (usually 4th Year, occasionally 3rd Year or MD/PhD)		Clinical	25 - 27	22-27	Female	Non-Male	Asian		Asian	0	No	Never Married	<$20K	Internal Medicine		Medical	Low	1	High	0	1	0	0	0	0	0	1	No	-1	1	1	I have never considered taking a Leave of Absence from school for my personal well-being	128	MD	Ohio	Midwest	Small urban area	Small	Public	813	Medium	Standard	Pass/Fail + Recognitions for Honors/High Pass		36244	<$40K	34
R_10D9o9fZ17TQzjL	100	Have completed Core Clerkships (usually 4th Year, occasionally 3rd Year or MD/PhD)		Clinical	28 - 31	≥28	Male	Male	Asian		Asian	0	No	Never Married	<$20K	Family Medicine		Medical	Low	0.5	Moderate	0	1	0	0	0	1	0	2	No	-1	1	-2	I have never considered taking a Leave of Absence from school for my personal well-being	128	MD	Ohio	Midwest	Small urban area	Small	Public	813	Medium	Standard	Pass/Fail + Recognitions for Honors/High Pass		36244	<$40K	34
R_3Mstcm1pistVgRF	100	Pre-Clinical Coursework (usually 1st Year, occasionally 2nd Year or MD/PhD)		Pre-Clinical	25 - 27	22-27	Male	Male	Caucasian		White	0	No	Married	Between $20K and $100K	Family Medicine		Medical	Low	0.75	High	0	1	0	0	0	1	0	2	No	0	1	0	I have never considered taking a Leave of Absence from school for my personal well-being	210	MD	Washington	West	Metropolitan	Large	Public	1113	Large	Abbreviated	Pass/Fail ONLY		52732.5	$40 - $60K	13
R_abmoJTQtqB1JLQ5	100	Pre-Clinical Coursework (usually 1st Year, occasionally 2nd Year or MD/PhD)		Pre-Clinical	25 - 27	22-27	Female	Non-Male	Hispanic/Latinx		Hispanic/Latinx	1	No	Never Married	Between $20K and $100K	Pediatrics		Medical	Low	0.75	High	1	0	1	0	1	1	0	4	Yes	1	-1	-2	I have never considered taking a Leave of Absence from school for my personal well-being	100	MD	Illinois	Midwest	Large Metropolitan	Large	Private	632	Medium	Standard	Pass/Fail + Recognitions for Honors/High Pass		62088	>$60K	18
R_1qaZRZnLAYTq4oy	100	Have completed Core Clerkships (usually 4th Year, occasionally 3rd Year or MD/PhD)		Clinical	>32	≥28	Male	Male	Prefer Not to Answer		Prefer Not to Answer		No	Married	Between $100K and $300K	Anesthesiology		Mixed	Low	1	High	1	1	1	1	0	1	0	5	Yes	-2	-2	-2	I have never considered taking a Leave of Absence from school for my personal well-being	100	MD	Illinois	Midwest	Large Metropolitan	Large	Private	632	Medium	Standard	Pass/Fail ONLY		62088	>$60K	18
R_Dw6UrknPFtYQcZH	100	Have completed Core Clerkships (usually 4th Year, occasionally 3rd Year or MD/PhD)		Clinical	25 - 27	22-27	Male	Male	Caucasian		White	0	No	Never Married	Between $100K and $300K	Internal Medicine		Medical	Low	1	High	1	1	0	0	1	1	0	4	Yes	-1	-2	-1	I have never considered taking a Leave of Absence from school for my personal well-being	100	MD	Illinois	Midwest	Large Metropolitan	Large	Private	632	Medium	Standard	Pass/Fail ONLY		62088	>$60K	18
R_2U5ujBHuUZH6suD	100	Pre-Clinical Coursework (usually 1st Year, occasionally 2nd Year or MD/PhD)		Pre-Clinical	22 - 24	22-27	Male	Male	Hispanic/Latinx		Hispanic/Latinx	1	No	Never Married	<$20K	Urology		Mixed	High	0.5	Moderate	1	0	0	0	0	0	0	1	No	-1	1	-1	I have never considered taking a Leave of Absence from school for my personal well-being	100	MD	Illinois	Midwest	Large Metropolitan	Large	Private	632	Medium	Standard	Pass/Fail ONLY		62088	>$60K	18
R_3PbJUukaKJuKtVF	100	Have begun participating in Core Clerkships (usually 3rd Year, occasionally 2nd Year or MD/PhD)		Clinical	25 - 27	22-27	Female	Non-Male	Caucasian		White	0	No	Married	Between $100K and $300K	Otolaryngology		Mixed	High	0.75	High	1	1	1	1	1	1	0	6	Yes	-2	-2	-2	I have never considered taking a Leave of Absence from school for my personal well-being	26	MD	Texas	South	Large Metropolitan	Medium	Private	758	Medium	Abbreviated	Pass/Fail ONLY		32525	<$40K	22
R_2657XV3PbJ61LlD	100	Pre-Clinical Coursework (usually 1st Year, occasionally 2nd Year or MD/PhD)		Pre-Clinical	25 - 27	22-27	Male	Male	Other:	Middle Eastern	White	0	No	Never Married	<$20K	Internal Medicine		Medical	Low	0.25	Low	0	1	1	0	0	1	0	3	No	0	-1	0	I have never considered taking a Leave of Absence from school for my personal well-being	100	MD	Oregon	West	Small urban area	Medium	Public	630	Medium	Abbreviated	Pass/Fail ONLY		55166	$40 - $60K	28
R_3nOb2xsCoEXfAY4	100	Pre-Clinical Coursework (usually 1st Year, occasionally 2nd Year or MD/PhD)		Pre-Clinical	25 - 27	22-27	Female	Non-Male	Caucasian		White	0	No	Never Married	<$20K	Pediatrics		Medical	Low	0.25	Low	1	1	1	0	1	1	0	5	Yes	1	-1	-2	I have taken a Leave of Absence from school for my personal well-being	89	MD	Pennsylvania	Northeast	Small urban area	Medium	Public	597	Medium	Standard	Pass/Fail ONLY		58807	$40 - $60K	14
R_2fcYSKq2sBSI6el	100	Pre-Clinical Coursework (usually 1st Year, occasionally 2nd Year or MD/PhD)		Pre-Clinical	28 - 31	≥28	Male	Male	Caucasian		White	0	No	Married	Between $20K and $100K	Anesthesiology		Mixed	Low	0.75	High	0	0	0	0	0	0	0	0	No	0	0	0	I have never considered taking a Leave of Absence from school for my personal well-being	89	MD	Pennsylvania	Northeast	Small urban area	Medium	Public	597	Medium	Standard	Pass/Fail ONLY		58807	$40 - $60K	14
R_1OlDNlizJhNisXU	100	Pre-Clinical Coursework (usually 1st Year, occasionally 2nd Year or MD/PhD)		Pre-Clinical	25 - 27	22-27	Female	Non-Male	Asian		Asian	0	No	Never Married	I'm Not Sure	Anesthesiology		Mixed	Low	0.5	Moderate	1	1	1	1	1	1	1	7	Yes	-2	-2	-2	I have considered taking a Leave of Absence from school for my personal well-being	89	MD	Pennsylvania	Northeast	Small urban area	Medium	Public	597	Medium	Standard	Pass/Fail ONLY		58807	$40 - $60K	14
R_3qOvLR47iTUvmZq	100	Pre-Clinical Coursework (usually 1st Year, occasionally 2nd Year or MD/PhD)		Pre-Clinical	22 - 24	22-27	Female	Non-Male	Caucasian		White	0	No	Never Married	Between $20K and $100K	Obstetrics and Gynecology		Mixed	Mod	0	Low	1	0	0	0	0	1	0	2	No	0	-1	0	I have never considered taking a Leave of Absence from school for my personal well-being	89	MD	Pennsylvania	Northeast	Small urban area	Medium	Public	597	Medium	Standard	Pass/Fail ONLY		58807	$40 - $60K	14
R_3oSGnm1KO3466Zk	100	Pre-Clinical Coursework (usually 1st Year, occasionally 2nd Year or MD/PhD)		Pre-Clinical	22 - 24	22-27	Female	Non-Male	Asian		Asian	0	No	Never Married	<$20K	Ophthalmology		Mixed	Mod	0.25	Low	1	0	0	1	1	1	0	4	Yes	-1	-2	-1	I have never considered taking a Leave of Absence from school for my personal well-being	89	MD	Pennsylvania	Northeast	Small urban area	Medium	Public	597	Medium	Standard	Pass/Fail ONLY		58807	$40 - $60K	14
R_1C4mFc1oD3wGycK	100	Have begun participating in Core Clerkships (usually 3rd Year, occasionally 2nd Year or MD/PhD)		Clinical	28 - 31	≥28	Female	Non-Male	Caucasian		White	0	No	Never Married	<$20K	Psychiatry		Medical	Low	0.5	Moderate	1	0	0	0	0	1	0	2	No	0	0	1	I have never considered taking a Leave of Absence from school for my personal well-being	89	MD	Pennsylvania	Northeast	Small urban area	Medium	Public	597	Medium	Standard	Pass/Fail ONLY		58807	$40 - $60K	14
R_1g5A7sVOxpx7wMz	100	Have begun participating in Core Clerkships (usually 3rd Year, occasionally 2nd Year or MD/PhD)		Clinical	25 - 27	22-27	Female	Non-Male	Asian		Asian	0	No	Never Married	Between $20K and $100K	Internal Medicine		Medical	Low	0.75	High	1	1	1	0	0	1	0	4	Yes	-1	-1	-1	I have never considered taking a Leave of Absence from school for my personal well-being	89	MD	Pennsylvania	Northeast	Small urban area	Medium	Public	597	Medium	Standard	Pass/Fail ONLY		58807	$40 - $60K	14
R_2rHPMbrmQOpN1x1	100	Other:	5th year. Finished year out. Applying now.	Other	25 - 27	22-27	Female	Non-Male	Caucasian		White	0	No	Never Married	Between $100K and $300K	Internal Medicine		Medical	Low	1	High	1	1	1	0	1	1	0	5	Yes	-1	1	-1	I have never considered taking a Leave of Absence from school for my personal well-being	73	MD	Pennsylvania	Northeast	Urban Clusters	Small	Private	612	Medium	Abbreviated	Pass/Fail + Recognitions for Honors/High Pass		59910	$40 - $60K	3
R_eW1UEw3Wj4UyLAZ	100	Pre-Clinical Coursework (usually 1st Year, occasionally 2nd Year or MD/PhD)		Pre-Clinical	22 - 24	22-27	Female	Non-Male	Asian		Asian	0	No	Never Married	Between $100K and $300K	Ophthalmology		Mixed	Mod	0.25	Low	0	1	0	1	1	1	1	5	Yes	-1	1	0	I have never considered taking a Leave of Absence from school for my personal well-being	73	MD	Pennsylvania	Northeast	Urban Clusters	Small	Private	612	Medium	Abbreviated	Pass/Fail ONLY		59910	$40 - $60K	3
R_1dmY96dJpEdb2NO	100	Have completed Core Clerkships (usually 4th Year, occasionally 3rd Year or MD/PhD)		Clinical	25 - 27	22-27	Female	Non-Male	Caucasian		White	0	No	Married	<$20K	Radiology-Interventional		Mixed	High	1	High	1	1	0	1	1	1	0	5	Yes	-1	-1	-1	I have never considered taking a Leave of Absence from school for my personal well-being	73	MD	Pennsylvania	Northeast	Urban Clusters	Small	Private	612	Medium	Abbreviated	Pass/Fail + Recognitions for Honors/High Pass		59910	$40 - $60K	3
R_1r1uVplJy6OmxSZ	84	Pre-Clinical Coursework (usually 1st Year, occasionally 2nd Year or MD/PhD)		Pre-Clinical	28 - 31	≥28	Male	Male	Caucasian		White	0	Yes	Never Married	<$20K	Plastic Surgery		Surgical	High	0.75	High	1	0	1	1	1	1	0	5	Yes	-1	-1	0	I have taken a Leave of Absence from school for my personal well-being	73	MD	Pennsylvania	Northeast	Urban Clusters	Small	Private	612	Medium	Abbreviated	Pass/Fail ONLY		59910	$40 - $60K	3
R_1IbVPykN1YTivJc	100	Have completed Core Clerkships (usually 4th Year, occasionally 3rd Year or MD/PhD)		Clinical	25 - 27	22-27	Female	Non-Male	Caucasian		White	0	No	Never Married	<$20K	Ophthalmology		Mixed	Mod	0.75	High	1	1	0	0	1	1	1	5	Yes	-1	-1	0	I have never considered taking a Leave of Absence from school for my personal well-being	73	MD	Pennsylvania	Northeast	Urban Clusters	Small	Private	612	Medium	Abbreviated	Pass/Fail + Recognitions for Honors/High Pass		59910	$40 - $60K	3
R_r2vYV1Bn5YuW2NH	100	Pre-Clinical Coursework (usually 1st Year, occasionally 2nd Year or MD/PhD)		Pre-Clinical	22 - 24	22-27	Male	Male	Asian		Asian	0	No	Never Married	<$20K	Emergency Medicine		Mixed	Mod	0.25	Low	0	1	0	0	0	1	0	2	No	1	0	1	I have never considered taking a Leave of Absence from school for my personal well-being	203	MD	California	West	Metropolitan	Large	Public	643	Medium	Abbreviated	Pass/Fail ONLY		41771.5	$40 - $60K	6
R_vxDwkH9bBlmpgCR	100	Pre-Clinical Coursework (usually 1st Year, occasionally 2nd Year or MD/PhD)		Pre-Clinical	22 - 24	22-27	Female	Non-Male	Black/African		Black/African	1	No	Never Married	<$20K	Dermatology		Mixed	High	0.75	High	1	1	1	0	1	1	1	6	Yes	-1	1	1	I have considered taking a Leave of Absence from school for my personal well-being	203	MD	California	West	Metropolitan	Large	Public	643	Medium	Abbreviated	Pass/Fail ONLY		41771.5	$40 - $60K	6
R_1psyOY0zyDHMnJ0	100	Have completed Core Clerkships (usually 4th Year, occasionally 3rd Year or MD/PhD)		Clinical	25 - 27	22-27	Female	Non-Male	Asian		Asian	0	No	Never Married	<$20K	Internal Medicine		Medical	Low	1	High	1	1	1	1	1	1	0	6	Yes	1	0	-1	I have never considered taking a Leave of Absence from school for my personal well-being	203	MD	California	West	Metropolitan	Large	Public	643	Medium	Abbreviated	Pass/Fail ONLY		41771.5	$40 - $60K	6
R_WAlT24ePSa72Enf	100	Have completed Core Clerkships (usually 4th Year, occasionally 3rd Year or MD/PhD)		Clinical	>32	≥28	Female	Non-Male	Caucasian		White	0	No	Married	Between $100K and $300K	Pediatrics		Medical	Low	1	High	1	0	1	0	1	1	0	4	Yes	-1	-1	0	I have considered taking a Leave of Absence from school for my personal well-being	203	MD	California	West	Metropolitan	Large	Public	643	Medium	Abbreviated	Pass/Fail ONLY		41771.5	$40 - $60K	6
R_9TFc4CKQRVgwVdT	100	Have completed Core Clerkships (usually 4th Year, occasionally 3rd Year or MD/PhD)		Clinical	28 - 31	≥28	Female	Non-Male	Caucasian		White	0	No	Married	<$20K	Pediatrics		Medical	Low	1	High	0	0	0	0	1	0	0	1	No	2	1	1	I have never considered taking a Leave of Absence from school for my personal well-being	203	MD	California	West	Metropolitan	Large	Public	643	Medium	Abbreviated	Pass/Fail ONLY		41771.5	$40 - $60K	6
R_elMkIauQ6w8RaN3	100	Pre-Clinical Coursework (usually 1st Year, occasionally 2nd Year or MD/PhD)		Pre-Clinical	25 - 27	22-27	Female	Non-Male	Asian,Black/African,Caucasian		Multiracial	0	No	Never Married	<$20K	Surgery		Surgical	Mod	0.5	Moderate	1	1	0	1	1	1	0	5	Yes	-1	1	0	I have never considered taking a Leave of Absence from school for my personal well-being	203	MD	California	West	Metropolitan	Large	Public	643	Medium	Abbreviated	Pass/Fail ONLY		41771.5	$40 - $60K	6
R_2VqAKouEmycS3xH	100	Have completed Core Clerkships (usually 4th Year, occasionally 3rd Year or MD/PhD)		Clinical	25 - 27	22-27	Male	Male	Asian		Asian	0	No	Never Married	Between $20K and $100K	Surgery		Surgical	Mod	0.75	High	1	1	1	1	1	1	0	6	Yes	1	-2	-2	I have considered taking a Leave of Absence from school for my personal well-being	203	MD	California	West	Metropolitan	Large	Public	643	Medium	Abbreviated	Pass/Fail ONLY		41771.5	$40 - $60K	6
R_2Eag6bCy7RCjEfS	100	Have begun participating in Core Clerkships (usually 3rd Year, occasionally 2nd Year or MD/PhD)		Clinical	28 - 31	≥28	Female	Non-Male	Asian		Asian	0	No	Never Married	>$300K	Other:	#REF!			1	High	1	1	1	1	1	1	1	7	Yes	-1	-1	-1	I have considered taking a Leave of Absence from school for my personal well-being	203	MD	California	West	Metropolitan	Large	Public	643	Medium	Abbreviated	Pass/Fail ONLY		41771.5	$40 - $60K	6
R_5jbxmIfR7SfhAop	100	Have completed Core Clerkships (usually 4th Year, occasionally 3rd Year or MD/PhD)		Clinical	25 - 27	22-27	Female	Non-Male	Asian		Asian	0	No	Married	<$20K	Psychiatry		Medical	Low	0.75	High	1	1	1	0	1	1	0	5	Yes	-1	-2	-1	I have taken a Leave of Absence from school for my personal well-being	12	MD	Missouri	Midwest	Medium-size urban areas	Medium	Private	470	Small	Standard	Pass/Fail ONLY		62664	>$60K	6
R_UF5lPtHBb1uf5It	100	Have completed Core Clerkships (usually 4th Year, occasionally 3rd Year or MD/PhD)		Clinical	28 - 31	≥28	Male	Male	Caucasian		White	0	Yes	Never Married	<$20K	Emergency Medicine	#REF!	Mixed	Mod	0.75	High	1	0	1	1	0	0	0	3	No	1	-2	-1	I have never considered taking a Leave of Absence from school for my personal well-being	59	MD	Maryland	South	Metropolitan	Large	Private	476	Small	Abbreviated	Pass/Fail ONLY		54900	$40 - $60K	2
R_1mzxRwBBg3KcFb3	84	Pre-Clinical Coursework (usually 1st Year, occasionally 2nd Year or MD/PhD)		Pre-Clinical	25 - 27	22-27	Female	Non-Male	Caucasian		White	0	No	Never Married	Between $20K and $100K	Internal Medicine		Medical	Low	0.75	High	1	1	1	1	1	1	0	6	Yes	-1	-2	-1	I have never considered taking a Leave of Absence from school for my personal well-being	59	MD	Maryland	South	Metropolitan	Large	Private	476	Small	Abbreviated	Pass/Fail ONLY		54900	$40 - $60K	2
R_1dy8L0aX6QAZw8s	100	Pre-Clinical Coursework (usually 1st Year, occasionally 2nd Year or MD/PhD)		Pre-Clinical	25 - 27	22-27	Male	Male	Caucasian		White	0	No	Never Married	Between $20K and $100K	Pediatrics		Medical	Low	0.5	Moderate	0	0	1	1	1	1	0	4	Yes	0	0	0	I have never considered taking a Leave of Absence from school for my personal well-being	13	MD	New York	Northeast	Small urban area	Large	Private	403	Small	Standard	Pass/Fail ONLY		51690	$40 - $60K	70
R_2WOwGBNGZk44AVy	100	Have completed Core Clerkships (usually 4th Year, occasionally 3rd Year or MD/PhD)		Clinical	28 - 31	≥28	Female	Non-Male	Black/African		Black/African	1	No	Never Married	>$300K	Family Medicine		Medical	Low	0.75	High	1	1	0	1	0	1	0	4	Yes	-1	-1	-1	I have never considered taking a Leave of Absence from school for my personal well-being	1	MD	International	Territories			Private		0	0	Letter Grades (A, B, C, etc.)				110
R_1lyltmTedr7vbNz	100	Pre-Clinical Coursework (usually 1st Year, occasionally 2nd Year or MD/PhD)		Pre-Clinical	28 - 31	≥28	Female	Non-Male	Caucasian		White	0	No	Never Married	Between $100K and $300K	Emergency Medicine		Mixed	Mod	0.75	High	1	0	1	0	1	1	1	5	Yes	-2	-2	-2	I have never considered taking a Leave of Absence from school for my personal well-being	1	MD	International	Territories			Private		0	0	Letter Grades (A, B, C, etc.)				110
R_3DwtoPboQLWeh1H	100	Pre-Clinical Coursework (usually 1st Year, occasionally 2nd Year or MD/PhD)		Pre-Clinical	25 - 27	22-27	Female	Non-Male	Caucasian		White	0	No	Never Married	Between $20K and $100K	Pediatrics		Medical	Low	0.5	Moderate	0	1	0	0	0	0	0	1	No	0	1	1	I have never considered taking a Leave of Absence from school for my personal well-being	15	MD	California	West	Metropolitan	Medium	Public	64	Small	0	Letter Grades (A, B, C, etc.)	#REF!	20532	<$40K	110
R_Qc618fZJ0dGa3Sh	100	Have completed Core Clerkships (usually 4th Year, occasionally 3rd Year or MD/PhD)		Clinical	25 - 27	22-27	Female	Non-Male	Hispanic/Latinx		Hispanic/Latinx	1	No	Never Married	>$300K	Obstetrics and Gynecology		Mixed	Mod	1	High	1	0	0	1	1	0	0	3	No	-2	2	1	I have never considered taking a Leave of Absence from school for my personal well-being	20	MD	Puerto Rico	Territories	Medium-size urban areas	Small	Public		0	0	Letter Grades (A, B, C, etc.)			<$40K	110
R_DpjDAD9FWGNGyul	100	Have completed Core Clerkships (usually 4th Year, occasionally 3rd Year or MD/PhD)		Clinical	25 - 27	22-27	Female	Non-Male	Hispanic/Latinx		Hispanic/Latinx	1	No	Never Married	Between $100K and $300K	Pediatrics		Medical	Low	0.75	High	1	1	1	0	1	1	0	5	Yes	-1	-2	-2	I have never considered taking a Leave of Absence from school for my personal well-being	20	MD	Puerto Rico	Territories	Medium-size urban areas	Small	Public		0	0	Letter Grades (A, B, C, etc.)			<$40K	110
R_3CW979JxHh7yWcV	100	Have completed Core Clerkships (usually 4th Year, occasionally 3rd Year or MD/PhD)		Clinical	25 - 27	22-27	Female	Non-Male	Hispanic/Latinx		Hispanic/Latinx	1	No	Never Married	Between $100K and $300K	Emergency Medicine		Mixed	Mod	0.75	High	0	1	0	0	1	1	0	3	No	-1	-2	-1	I have never considered taking a Leave of Absence from school for my personal well-being	186	MD	Illinois	Midwest	Large Metropolitan	Large	Private	756	Medium	Standard	Pass/Fail ONLY		59363	$40 - $60K	100
R_ToNspqr83EYnoGd	100	Have completed Core Clerkships (usually 4th Year, occasionally 3rd Year or MD/PhD)		Clinical	25 - 27	22-27	I'd Prefer Not to Say		Prefer Not to Answer		Prefer Not to Answer		No	Never Married	>$300K	Pediatrics		Medical	Low	1	High	1	1	1	0	1	1	0	5	Yes	-2	-1	-2	I have never considered taking a Leave of Absence from school for my personal well-being	186	MD	Illinois	Midwest	Large Metropolitan	Large	Private	756	Medium	Standard	Pass/Fail ONLY		59363	$40 - $60K	100
R_3HicbyFBl9lSxqm	100	Pre-Clinical Coursework (usually 1st Year, occasionally 2nd Year or MD/PhD)		Pre-Clinical	25 - 27	22-27	Male	Male	Asian		Asian	0	No	Never Married	Between $20K and $100K	Anesthesiology		Mixed	Low	0.5	Moderate	1	1	1	0	1	1	0	5	Yes	-1	-2	-1	I have never considered taking a Leave of Absence from school for my personal well-being	186	MD	Illinois	Midwest	Large Metropolitan	Large	Private	756	Medium	Standard	Pass/Fail + Recognitions for Honors/High Pass		59363	$40 - $60K	100
R_8uC7NNMKpKAS8tH	100	Have begun participating in Core Clerkships (usually 3rd Year, occasionally 2nd Year or MD/PhD)		Clinical	28 - 31	≥28	Male	Male	Asian		Asian	0	No	Never Married	Between $100K and $300K	Emergency Medicine		Mixed	Mod	0.75	High	1	1	0	0	0	1	0	3	No	-1	1	-1	I have never considered taking a Leave of Absence from school for my personal well-being	186	MD	Illinois	Midwest	Large Metropolitan	Large	Private	756	Medium	Standard	Pass/Fail + Recognitions for Honors/High Pass		59363	$40 - $60K	100
R_1QoOstJgUca9Iah	100	Have begun participating in Core Clerkships (usually 3rd Year, occasionally 2nd Year or MD/PhD)		Clinical	25 - 27	22-27	Female	Non-Male	Asian		Asian	0	No	Never Married	Between $100K and $300K	Emergency Medicine		Mixed	Mod	0.75	High	1	1	1	0	0	1	0	4	Yes	-1	-2	-2	I have never considered taking a Leave of Absence from school for my personal well-being	186	MD	Illinois	Midwest	Large Metropolitan	Large	Private	756	Medium	Standard	Pass/Fail ONLY		59363	$40 - $60K	100
R_T74s6gY42sT4b7P	100	Pre-Clinical Coursework (usually 1st Year, occasionally 2nd Year or MD/PhD)		Pre-Clinical	22 - 24	22-27	Female	Non-Male	Asian		Asian	0	No	Never Married	Between $100K and $300K	Peds/Psych/Child Psych	#REF!	Medical	Mod	0.25	Low	1	1	1	0	1	1	0	5	Yes	-1	-1	-1	I have never considered taking a Leave of Absence from school for my personal well-being	186	MD	Illinois	Midwest	Large Metropolitan	Large	Private	756	Medium	Standard	Pass/Fail + Recognitions for Honors/High Pass		59363	$40 - $60K	100
R_1CjRvhOsmB4lNHO	100	Currently on a Gap Year (e.g. Research, MBA, MPH, etc.)		Other	28 - 31	≥28	Female	Non-Male	Black/African		Black/African	1	No	Never Married	>$300K	Anesthesiology		Mixed	Low	0.5	Moderate	1	1	1	1	1	1	1	7	Yes	-2	-2	-2	I have considered taking a Leave of Absence from school for my personal well-being	186	MD	Illinois	Midwest	Large Metropolitan	Large	Private	756	Medium	Standard	Pass/Fail ONLY		59363	$40 - $60K	100
R_1nQ2N2K0DALB0yk	100	Have begun participating in Core Clerkships (usually 3rd Year, occasionally 2nd Year or MD/PhD)		Clinical	22 - 24	22-27	Male	Male	Caucasian		White	0	No	Never Married	Between $100K and $300K	Psychiatry		Medical	Low	0.75	High	1	1	1	0	1	1	1	6	Yes	-2	-1	-1	I have never considered taking a Leave of Absence from school for my personal well-being	186	MD	Illinois	Midwest	Large Metropolitan	Large	Private	756	Medium	Standard	Pass/Fail ONLY		59363	$40 - $60K	100
R_2SieSV6yTatixQN	100	Have begun participating in Core Clerkships (usually 3rd Year, occasionally 2nd Year or MD/PhD)		Clinical	25 - 27	22-27	Female	Non-Male	Hispanic/Latinx		Hispanic/Latinx	1	Yes	Never Married	Between $100K and $300K	Pathology		Medical	Low	1	High	1	0	1	1	1	1	1	6	Yes	-2	1	0	I have considered taking a Leave of Absence from school for my personal well-being	150	MD	Michigan	Midwest	Urban Clusters	Medium	Public	708	Medium	Abbreviated	Pass/Fail ONLY		66100	>$60K	100
R_1GVOi2Tmu5Htp8C	100	Pre-Clinical Coursework (usually 1st Year, occasionally 2nd Year or MD/PhD)		Pre-Clinical	25 - 27	22-27	Male	Male	Asian,Caucasian		Multiracial	0	No	Never Married	Between $100K and $300K	Obstetrics and Gynecology		Mixed	Mod	0.5	Moderate	1	1	1	0	1	1	1	6	Yes	1	2	-1	I have considered taking a Leave of Absence from school for my personal well-being	44	MD	Pennsylvania	Northeast	Large Metropolitan	Large	Private	1038	Large	Abbreviated	Pass/Fail ONLY		58106	$40 - $60K	91
R_03wjc2nKvUF8iBj	100	Pre-Clinical Coursework (usually 1st Year, occasionally 2nd Year or MD/PhD)		Pre-Clinical	22 - 24	22-27	Male	Male	Black/African		Black/African	1	No	Never Married	Between $20K and $100K	Emergency Medicine		Mixed	Mod	0.75	High	1	0	0	0	0	0	0	1	No	-1	1	2	I have never considered taking a Leave of Absence from school for my personal well-being	7	MD	Washington D.C.	South	Metropolitan	Large	Private	477	Small	Abbreviated	Pass/Fail + Recognitions for Honors/High Pass		45254	$40 - $60K	94
R_1OpLGznk7VXqSHm	100	Pre-Clinical Coursework (usually 1st Year, occasionally 2nd Year or MD/PhD)		Pre-Clinical	25 - 27	22-27	Female	Non-Male	Black/African		Black/African	1	No	Never Married	Between $20K and $100K	Surgery		Surgical	Mod	0.75	High	1	1	1	1	1	1	0	6	Yes	-2	0	-1	I have never considered taking a Leave of Absence from school for my personal well-being	7	MD	Washington D.C.	South	Metropolitan	Large	Private	477	Small	Abbreviated	Pass/Fail + Recognitions for Honors/High Pass		45254	$40 - $60K	94
R_BKF08fyndkedfLb	100	Have begun participating in Core Clerkships (usually 3rd Year, occasionally 2nd Year or MD/PhD)		Clinical	22 - 24	22-27	Female	Non-Male	Caucasian		White	0	No	Never Married	Between $100K and $300K	Family Medicine		Medical	Low	0.5	Moderate	1	1	0	0	1	1	0	4	Yes	-1	0	-1	I have considered taking a Leave of Absence from school for my personal well-being	23	MD	Connecticut	Northeast	Urban Clusters	Small	Private	386	Small	Standard	Pass/Fail ONLY		59240	$40 - $60K	94
R_2PAsiKbTJ4I4Mjd	100	Pre-Clinical Coursework (usually 1st Year, occasionally 2nd Year or MD/PhD)		Pre-Clinical	25 - 27	22-27	Female	Non-Male	Caucasian		White	0	No	Never Married	<$20K	Internal Medicine		Medical	Low	0.5	Moderate	1	1	1	0	1	1	0	5	Yes	-1	-1	-1	I have never considered taking a Leave of Absence from school for my personal well-being	23	MD	Connecticut	Northeast	Urban Clusters	Small	Private	386	Small	Standard	Pass/Fail ONLY		59240	$40 - $60K	94
R_884Qne3AGW1rXcl	100	Have begun participating in Core Clerkships (usually 3rd Year, occasionally 2nd Year or MD/PhD)		Clinical	25 - 27	22-27	Female	Non-Male	Asian,Caucasian		Multiracial	0	No	Never Married	<$20K	Neurosurgery		Surgical	High	0.75	High	1	1	1	0	0	1	0	4	Yes	-1	-1	-1	I have never considered taking a Leave of Absence from school for my personal well-being	23	MD	Connecticut	Northeast	Urban Clusters	Small	Private	386	Small	Standard	Pass/Fail ONLY		59240	$40 - $60K	94
R_2QG9oqxDvPmxAJl	100	Have completed Core Clerkships (usually 4th Year, occasionally 3rd Year or MD/PhD)		Clinical	25 - 27	22-27	Male	Male	Caucasian		White	0	No	Never Married	Between $100K and $300K	Pediatrics		Medical	Low	1	High	1	1	1	0	0	1	0	4	Yes	-1	-1	-1	I have never considered taking a Leave of Absence from school for my personal well-being	23	MD	Connecticut	Northeast	Urban Clusters	Small	Private	386	Small	Standard	Pass/Fail ONLY		59240	$40 - $60K	94
R_25BgvLDXdA8T3q0	100	Have begun participating in Core Clerkships (usually 3rd Year, occasionally 2nd Year or MD/PhD)		Clinical	25 - 27	22-27	Female	Non-Male	Black/African		Black/African	1	I'd Prefer Not to Say	Never Married	Between $100K and $300K	Psychiatry		Medical	Low	0.75	High	1	1	1	1	1	1	1	7	Yes	-2	-1	-2	I have considered taking a Leave of Absence from school for my personal well-being	23	MD	Connecticut	Northeast	Urban Clusters	Small	Private	386	Small	Standard	Pass/Fail ONLY		59240	$40 - $60K	94
R_XBQdvi4LoBQcxl7	100	Have begun participating in Core Clerkships (usually 3rd Year, occasionally 2nd Year or MD/PhD)		Clinical	28 - 31	≥28	Female	Non-Male	Black/African		Black/African	1	No	Never Married	>$300K	Psychiatry		Medical	Low	0.5	Moderate	1	1	1	0	1	1	1	6	Yes	-2	-2	-1	I have never considered taking a Leave of Absence from school for my personal well-being	150	MD	Michigan	Midwest	Urban Clusters	Medium	Public	708	Medium	Abbreviated	Pass/Fail ONLY		66100	>$60K	100
R_1r2C9oW0dy9QjRV	100	Have begun participating in Core Clerkships (usually 3rd Year, occasionally 2nd Year or MD/PhD)		Clinical	22 - 24	22-27	Male	Male	Other:	Middle Eastern / Arabic	White	0	No	Never Married	Between $100K and $300K	Neurology		Medical	Mod	0.75	High	1	1	1	0	0	1	0	4	Yes	-1	-1	-2	I have never considered taking a Leave of Absence from school for my personal well-being	150	MD	Michigan	Midwest	Urban Clusters	Medium	Public	708	Medium	Abbreviated	Pass/Fail + Recognitions for Honors/High Pass		66100	>$60K	100
R_3j1IwsexPxCxCrt	100	Have completed Core Clerkships (usually 4th Year, occasionally 3rd Year or MD/PhD)		Clinical	>32	≥28	Female	Non-Male	Caucasian		White	0	No	Never Married	>$300K	Family Medicine		Medical	Low	1	High	0	1	0	0	0	0	0	1	No	-2	-1	-1	I have never considered taking a Leave of Absence from school for my personal well-being	150	MD	Michigan	Midwest	Urban Clusters	Medium	Public	708	Medium	Abbreviated	Pass/Fail ONLY		66100	>$60K	100
R_2RaFgQ8EwqnGcXD	100	Have completed Core Clerkships (usually 4th Year, occasionally 3rd Year or MD/PhD)		Clinical	25 - 27	22-27	Female	Non-Male	Caucasian		White	0	No	Married	Between $100K and $300K	Emergency Medicine		Mixed	Mod	1	High	1	1	1	0	1	1	0	5	Yes	-1	-2	-2	I have considered taking a Leave of Absence from school for my personal well-being	150	MD	Michigan	Midwest	Urban Clusters	Medium	Public	708	Medium	Abbreviated	Pass/Fail ONLY		66100	>$60K	100
R_pKlpqZ6pIe7kLtf	100	Have completed Core Clerkships (usually 4th Year, occasionally 3rd Year or MD/PhD)		Clinical	25 - 27	22-27	Female	Non-Male	Caucasian		White	0	No	Married	Between $100K and $300K	Family Medicine		Medical	Low	1	High	1	1	1	1	1	1	0	6	Yes	-2	-1	-2	I have never considered taking a Leave of Absence from school for my personal well-being	150	MD	Michigan	Midwest	Urban Clusters	Medium	Public	708	Medium	Abbreviated	Pass/Fail + Recognitions for Honors/High Pass		66100	>$60K	100
R_1nMHPl54xHpPeQM	100	Have completed Core Clerkships (usually 4th Year, occasionally 3rd Year or MD/PhD)		Clinical	25 - 27	22-27	Female	Non-Male	Caucasian		White	0	No	Married	Between $100K and $300K	Family Medicine		Medical	Low	1	High	1	0	0	0	1	1	0	3	No	-1	-1	-1	I have never considered taking a Leave of Absence from school for my personal well-being	150	MD	Michigan	Midwest	Urban Clusters	Medium	Public	708	Medium	Abbreviated	Pass/Fail ONLY		66100	>$60K	100
R_pQ57i6FpEmTx7xv	100	Pre-Clinical Coursework (usually 1st Year, occasionally 2nd Year or MD/PhD)		Pre-Clinical	25 - 27	22-27	Male	Male	Other:	Middle eastern	White	0	No	Never Married	Between $20K and $100K	Internal Medicine		Medical	Low	0.5	Moderate	0	1	0	0	0	0	0	1	No	0	-1	-1	I have never considered taking a Leave of Absence from school for my personal well-being	150	MD	Michigan	Midwest	Urban Clusters	Medium	Public	708	Medium	Abbreviated	Pass/Fail ONLY		66100	>$60K	100
R_3QLcBUzmN9ZaRaO	100	Pre-Clinical Coursework (usually 1st Year, occasionally 2nd Year or MD/PhD)		Pre-Clinical	25 - 27	22-27	Female	Non-Male	Black/African		Black/African	1	No	Never Married	Between $100K and $300K	Pediatrics		Medical	Low	0.5	Moderate	1	1	1	0	1	1	1	6	Yes	-1	-1	0	I have never considered taking a Leave of Absence from school for my personal well-being	150	MD	Michigan	Midwest	Urban Clusters	Medium	Public	708	Medium	Abbreviated	Pass/Fail ONLY		66100	>$60K	100
R_yHEpOWT1sy3wjM5	100	Have begun participating in Core Clerkships (usually 3rd Year, occasionally 2nd Year or MD/PhD)		Clinical	28 - 31	≥28	Female	Non-Male	Asian,Caucasian		Multiracial	0	No	Never Married	Between $100K and $300K	Surgery		Surgical	Mod	0.75	High	1	1	1	0	1	1	1	6	Yes	-2	-1	-2	I have never considered taking a Leave of Absence from school for my personal well-being	150	MD	Michigan	Midwest	Urban Clusters	Medium	Public	708	Medium	Abbreviated	Other:		66100	>$60K	100
R_2pVsu0VtvBOwTu0	100	Have begun participating in Core Clerkships (usually 3rd Year, occasionally 2nd Year or MD/PhD)		Clinical	22 - 24	22-27	Female	Non-Male	Caucasian		White	0	No	Never Married	Between $100K and $300K	Medicine-Pediatrics		Medical	Mod	0.5	Moderate	0	0	1	0	1	1	0	3	No	-1	1	-1	I have never considered taking a Leave of Absence from school for my personal well-being	150	MD	Michigan	Midwest	Urban Clusters	Medium	Public	708	Medium	Abbreviated	Pass/Fail ONLY		66100	>$60K	100
R_3RfvujkZpJAzVxT	100	Have begun participating in Core Clerkships (usually 3rd Year, occasionally 2nd Year or MD/PhD)		Clinical	25 - 27	22-27	Female	Non-Male	Caucasian		White	0	No	Never Married	Between $100K and $300K	Internal Medicine		Medical	Low	0.25	Low	1	1	1	1	1	1	1	7	Yes	-2	-1	-2	I have never considered taking a Leave of Absence from school for my personal well-being	150	MD	Michigan	Midwest	Urban Clusters	Medium	Public	708	Medium	Abbreviated	Pass/Fail ONLY		66100	>$60K	100
R_1jB27XUK5coNlI3	100	Pre-Clinical Coursework (usually 1st Year, occasionally 2nd Year or MD/PhD)		Pre-Clinical	22 - 24	22-27	Female	Non-Male	Caucasian		White	0	No	Never Married	Between $100K and $300K	Surgery		Surgical	Mod	0.75	High	1	0	1	1	1	1	0	5	Yes	-2	-2	1	I have never considered taking a Leave of Absence from school for my personal well-being	1	MD	Louisiana	South	Small urban area	Small	Public	542	Medium	Standard	Pass/Fail ONLY		44503	$40 - $60K	94
R_2XjIrlDj1HU8RFf	100	Pre-Clinical Coursework (usually 1st Year, occasionally 2nd Year or MD/PhD)		Pre-Clinical	25 - 27	22-27	Female	Non-Male	Caucasian		White	0	No	Never Married	Between $100K and $300K	Neurology		Medical	Mod	0.5	Moderate	1	1	0	0	1	1	1	5	Yes	-2	-1	-2	I have never considered taking a Leave of Absence from school for my personal well-being	31	MD	Louisiana	South	Medium-size urban areas	Small	Public	788	Medium	Abbreviated	Letter Grades (A, B, C, etc.)		46244.5	$40 - $60K	100
R_2wzZCFDn8JOHWv0	100	Have completed Core Clerkships (usually 4th Year, occasionally 3rd Year or MD/PhD)		Clinical	25 - 27	22-27	Female	Non-Male	Other:		Other	0	No	Never Married	I'd Prefer Not to Say	Emergency Medicine		Mixed	Mod	1	High	1	0	0	0	0	1	0	2	No	-1	1	0	I have never considered taking a Leave of Absence from school for my personal well-being	41	MD	Illinois	Midwest	Large Metropolitan	Large	Public	1283	Large	Standard	Pass/Fail ONLY		69948	>$60K	55
R_3ewPJBWoqWMqP2M	100	Have completed Core Clerkships (usually 4th Year, occasionally 3rd Year or MD/PhD)		Clinical	25 - 27	22-27	Female	Non-Male	Hispanic/Latinx		Hispanic/Latinx	1	No	Never Married	>$300K	Internal Medicine		Medical	Low	1	High	1	0	0	0	1	0	1	3	No	-2	-1	-1	I have considered taking a Leave of Absence from school for my personal well-being	41	MD	Illinois	Midwest	Large Metropolitan	Large	Public	1283	Large	Standard	Pass/Fail ONLY		69948	>$60K	55
R_3EnAC9GdDmtNL2G	100	Have begun participating in Core Clerkships (usually 3rd Year, occasionally 2nd Year or MD/PhD)		Clinical	22 - 24	22-27	Female	Non-Male	Asian		Asian	0	No	Never Married	Between $100K and $300K	Internal Medicine		Medical	Low	0.75	High	1	0	1	1	1	1	0	5	Yes	1	1	1	I have never considered taking a Leave of Absence from school for my personal well-being	41	MD	Illinois	Midwest	Large Metropolitan	Large	Public	1283	Large	Standard	Pass/Fail ONLY		69948	>$60K	55
R_31WPBhJ3h0KjQxL	100	Pre-Clinical Coursework (usually 1st Year, occasionally 2nd Year or MD/PhD)		Pre-Clinical	22 - 24	22-27	Male	Male	Asian,Other:	Assyrian	Multiracial	0	No	Never Married	Between $20K and $100K	Internal Medicine		Medical	Low	0.75	High	1	0	1	1	1	1	1	6	Yes	-1	-2	-1	I have considered taking a Leave of Absence from school for my personal well-being	76	MD	Michigan	Midwest	Metropolitan	Medium	Public	1192	Large	Standard	Pass/Fail + Recognitions for Honors/High Pass		47726.5	$40 - $60K	70
R_pSnWYrTnElAc2zv	100	Have begun participating in Core Clerkships (usually 3rd Year, occasionally 2nd Year or MD/PhD)		Clinical	28 - 31	≥28	Female	Non-Male	Hispanic/Latinx		Hispanic/Latinx	1	No	Never Married	>$300K	Orthopaedic Surgery		Surgical	High	0.5	Moderate	1	0	1	1	1	1	0	5	Yes	-2	-2	-2	I have taken a Leave of Absence from school for my personal well-being	76	MD	Michigan	Midwest	Metropolitan	Medium	Public	1192	Large	Standard	Pass/Fail + Recognitions for Honors/High Pass		47726.5	$40 - $60K	70
R_3EyDseT5J9kwZP0	100	Have begun participating in Core Clerkships (usually 3rd Year, occasionally 2nd Year or MD/PhD)		Clinical	28 - 31	≥28	Male	Male	Caucasian		White	0	No	Married	>$300K	Other:	#REF!			1	High	1	0	0	0	0	1	0	2	No	-2	-1	-1	I have never considered taking a Leave of Absence from school for my personal well-being	76	MD	Michigan	Midwest	Metropolitan	Medium	Public	1192	Large	Standard	Pass/Fail + Recognitions for Honors/High Pass		47726.5	$40 - $60K	70
R_1eWU1fuVAFpwN5j	100	Have completed Core Clerkships (usually 4th Year, occasionally 3rd Year or MD/PhD)		Clinical	25 - 27	22-27	Female	Non-Male	Caucasian		White	0	No	Never Married	<$20K	Psychiatry		Medical	Low	0.75	High	1	1	0	0	0	1	0	3	No	-1	-1	-2	I have never considered taking a Leave of Absence from school for my personal well-being	64	MD	New York	Northeast	Small urban area	Medium	Public	672	Medium	0	Pass/Fail ONLY		17395	<$40K	100
R_XtdEtdSXqCVOtUt	100	Have begun participating in Core Clerkships (usually 3rd Year, occasionally 2nd Year or MD/PhD)		Clinical	25 - 27	22-27	Female	Non-Male	Black/African		Black/African	1	No	Never Married	Between $100K and $300K	Internal Medicine		Medical	Low	0.75	High	1	1	0	0	0	1	0	3	No	-1	0	2	I have never considered taking a Leave of Absence from school for my personal well-being	64	MD	New York	Northeast	Small urban area	Medium	Public	672	Medium	0	Pass/Fail ONLY		17395	<$40K	100
R_9Y6De6i4UvUzbb3	100	Have completed Core Clerkships (usually 4th Year, occasionally 3rd Year or MD/PhD)		Clinical	>32	≥28	I'd Prefer Not to Say		Caucasian		White	0	No	Never Married	<$20K	Family Medicine		Medical	Low	0.75	High	0	1	0	0	0	1	0	2	No	1	-2	-1	I have never considered taking a Leave of Absence from school for my personal well-being	64	MD	New York	Northeast	Small urban area	Medium	Public	672	Medium	0	Pass/Fail ONLY		17395	<$40K	100
R_2s6awX6GIU7dXss	100	Pre-Clinical Coursework (usually 1st Year, occasionally 2nd Year or MD/PhD)		Pre-Clinical	22 - 24	22-27	Female	Non-Male	Caucasian		White	0	No	Never Married	<$20K	Anesthesiology		Mixed	Low	0.75	High	1	0	0	0	0	0	0	1	No	0	0	0	I have never considered taking a Leave of Absence from school for my personal well-being	224	MD	Pennsylvania	Northeast	Large Metropolitan	Large	Private	831	Medium	Standard	Pass/Fail ONLY		55017	$40 - $60K	66
R_1hBd53qKAAAvvsm	100	Pre-Clinical Coursework (usually 1st Year, occasionally 2nd Year or MD/PhD)		Pre-Clinical	22 - 24	22-27	Male	Male	Other:	Egyptian/North-African	White	0	No	Never Married	<$20K	Emergency Medicine		Mixed	Mod	0.75	High	0	0	0	0	0	1	0	1	No	-1	-1	-1	I have never considered taking a Leave of Absence from school for my personal well-being	224	MD	Pennsylvania	Northeast	Large Metropolitan	Large	Private	831	Medium	Standard	Pass/Fail + Recognitions for Honors/High Pass		55017	$40 - $60K	66
R_28LNJUA9q7Aui4f	100	Pre-Clinical Coursework (usually 1st Year, occasionally 2nd Year or MD/PhD)		Pre-Clinical	22 - 24	22-27	Female	Non-Male	Caucasian		White	0	Yes	Never Married	Between $100K and $300K	Emergency Medicine		Mixed	Mod	0.75	High	1	1	1	1	1	1	1	7	Yes	-1	1	0	I have never considered taking a Leave of Absence from school for my personal well-being	224	MD	Pennsylvania	Northeast	Large Metropolitan	Large	Private	831	Medium	Standard	Pass/Fail ONLY		55017	$40 - $60K	66
R_3gXG4UhvHjrWwW8	100	Pre-Clinical Coursework (usually 1st Year, occasionally 2nd Year or MD/PhD)		Pre-Clinical	22 - 24	22-27	Female	Non-Male	Caucasian		White	0	No	Never Married	<$20K	Emergency Medicine		Mixed	Mod	0.25	Low	1	0	0	0	0	0	0	1	No	0	0	0	I have never considered taking a Leave of Absence from school for my personal well-being	224	MD	Pennsylvania	Northeast	Large Metropolitan	Large	Private	831	Medium	Standard	Pass/Fail + Recognitions for Honors/High Pass		55017	$40 - $60K	66
R_2P4DIsRb0psKo0a	100	Pre-Clinical Coursework (usually 1st Year, occasionally 2nd Year or MD/PhD)		Pre-Clinical	25 - 27	22-27	Male	Male	Caucasian		White	0	No	Never Married	Between $20K and $100K	Internal Medicine		Medical	Low	0.75	High	0	0	0	0	0	0	0	0	No	-1	-1	-1	I have never considered taking a Leave of Absence from school for my personal well-being	224	MD	Pennsylvania	Northeast	Large Metropolitan	Large	Private	831	Medium	Standard	Pass/Fail ONLY		55017	$40 - $60K	66
R_3s0pjjAhGhmwq13	100	Pre-Clinical Coursework (usually 1st Year, occasionally 2nd Year or MD/PhD)		Pre-Clinical	28 - 31	≥28	Female	Non-Male	Caucasian		White	0	No	Never Married	Between $100K and $300K	Internal Medicine	oncology	Medical	Low	0.25	Low	0	0	0	0	1	1	0	2	No	0	0	0	I have never considered taking a Leave of Absence from school for my personal well-being	224	MD	Pennsylvania	Northeast	Large Metropolitan	Large	Private	831	Medium	Standard	Pass/Fail + Recognitions for Honors/High Pass		55017	$40 - $60K	66
R_sgH8vIbVrkVjBFT	100	Pre-Clinical Coursework (usually 1st Year, occasionally 2nd Year or MD/PhD)		Pre-Clinical	22 - 24	22-27	Female	Non-Male	Asian		Asian	0	No	Never Married	<$20K	Internal Medicine		Medical	Low	0	Low	1	1	0	1	0	0	0	3	No	1	-1	-1	I have never considered taking a Leave of Absence from school for my personal well-being	224	MD	Pennsylvania	Northeast	Large Metropolitan	Large	Private	831	Medium	Standard	Pass/Fail + Recognitions for Honors/High Pass		55017	$40 - $60K	66
R_AoIOaBqFqTjhZ73	100	Pre-Clinical Coursework (usually 1st Year, occasionally 2nd Year or MD/PhD)		Pre-Clinical	28 - 31	≥28	Female	Non-Male	Caucasian		White	0	No	Never Married	Between $100K and $300K	Medicine-Pediatrics		Medical	Mod	0.25	Low	1	0	1	0	1	1	1	5	Yes	-1	1	0	I have never considered taking a Leave of Absence from school for my personal well-being	224	MD	Pennsylvania	Northeast	Large Metropolitan	Large	Private	831	Medium	Standard	Pass/Fail + Recognitions for Honors/High Pass		55017	$40 - $60K	66
R_UaIXS2E09D5ZUQN	100	Pre-Clinical Coursework (usually 1st Year, occasionally 2nd Year or MD/PhD)		Pre-Clinical	22 - 24	22-27	Female	Non-Male	Caucasian		White	0	No	Never Married	<$20K	Medicine-Pediatrics		Medical	Mod	0	Low	1	1	1	0	0	1	1	5	Yes	-1	-1	-1	I have considered taking a Leave of Absence from school for my personal well-being	224	MD	Pennsylvania	Northeast	Large Metropolitan	Large	Private	831	Medium	Standard	Pass/Fail ONLY		55017	$40 - $60K	66
R_1gjvWqvg9O4WrGi	100	Pre-Clinical Coursework (usually 1st Year, occasionally 2nd Year or MD/PhD)		Pre-Clinical	25 - 27	22-27	Female	Non-Male	Caucasian		White	0	Yes	Never Married	Between $100K and $300K	Medicine-Pediatrics		Medical	Mod	0.75	High	1	1	1	1	1	1	1	7	Yes	-2	2	1	I have never considered taking a Leave of Absence from school for my personal well-being	224	MD	Pennsylvania	Northeast	Large Metropolitan	Large	Private	831	Medium	Standard	Pass/Fail + Recognitions for Honors/High Pass		55017	$40 - $60K	66
R_DujBuxOdmEgZDrP	100	Have begun participating in Core Clerkships (usually 3rd Year, occasionally 2nd Year or MD/PhD)		Clinical	28 - 31	≥28	Male	Male	Caucasian		White	0	No	Married	Between $100K and $300K	Obstetrics and Gynecology		Mixed	Mod	0.25	Low	1	1	1	0	1	1	1	6	Yes	-2	-2	-2	I have considered taking a Leave of Absence from school for my personal well-being	224	MD	Pennsylvania	Northeast	Large Metropolitan	Large	Private	831	Medium	Standard	Pass/Fail + Recognitions for Honors/High Pass		55017	$40 - $60K	66
R_vqyJEgD9tqg33cl	100	Pre-Clinical Coursework (usually 1st Year, occasionally 2nd Year or MD/PhD)		Pre-Clinical	22 - 24	22-27	Male	Male	Caucasian		White	0	No	Never Married	Between $100K and $300K	Orthopaedic Surgery		Surgical	High	0	Low	1	1	1	1	1	1	1	7	Yes	-2	-2	-2	I have never considered taking a Leave of Absence from school for my personal well-being	224	MD	Pennsylvania	Northeast	Large Metropolitan	Large	Private	831	Medium	Standard	Pass/Fail ONLY		55017	$40 - $60K	66
R_1LhY4vQ4n0fIHxw	100	Pre-Clinical Coursework (usually 1st Year, occasionally 2nd Year or MD/PhD)		Pre-Clinical	22 - 24	22-27	Female	Non-Male	Hispanic/Latinx		Hispanic/Latinx	1	No	Never Married	Between $20K and $100K	Other:	not sure			0.75	High	1	0	0	0	1	1	0	3	No	-1	0	-1	I have never considered taking a Leave of Absence from school for my personal well-being	224	MD	Pennsylvania	Northeast	Large Metropolitan	Large	Private	831	Medium	Standard	Pass/Fail ONLY		55017	$40 - $60K	66
R_1JIWpkmtHDs1zLk	100	Pre-Clinical Coursework (usually 1st Year, occasionally 2nd Year or MD/PhD)		Pre-Clinical	22 - 24	22-27	Female	Non-Male	Black/African		Black/African	1	No	Never Married	Between $20K and $100K	Plastic Surgery		Surgical	High	0.75	High	1	1	1	0	1	1	0	5	Yes	-1	0	-1	I have never considered taking a Leave of Absence from school for my personal well-being	224	MD	Pennsylvania	Northeast	Large Metropolitan	Large	Private	831	Medium	Standard	Pass/Fail ONLY		55017	$40 - $60K	66
R_pAFe1Ie3yU2LkXL	100	Pre-Clinical Coursework (usually 1st Year, occasionally 2nd Year or MD/PhD)		Pre-Clinical	22 - 24	22-27	Female	Non-Male	Asian		Asian	0	No	Never Married	Between $100K and $300K	Psychiatry		Medical	Low	0.25	Low	1	0	0	1	0	1	1	4	Yes	-1	1	1	I have never considered taking a Leave of Absence from school for my personal well-being	224	MD	Pennsylvania	Northeast	Large Metropolitan	Large	Private	831	Medium	Standard	Pass/Fail ONLY		55017	$40 - $60K	66
R_2ctGGx99ZnwWupW	100	Pre-Clinical Coursework (usually 1st Year, occasionally 2nd Year or MD/PhD)		Pre-Clinical	Less than or equal to 21	≤21	Female	Non-Male	Black/African		Black/African	1	No	Never Married	Between $20K and $100K	Surgery		Surgical	Mod	0.75	High	1	1	1	0	1	1	0	5	Yes	-2	-1	-1	I have never considered taking a Leave of Absence from school for my personal well-being	224	MD	Pennsylvania	Northeast	Large Metropolitan	Large	Private	831	Medium	Standard	Pass/Fail ONLY		55017	$40 - $60K	66
R_3NBVNdA86gM8RhO	100	Pre-Clinical Coursework (usually 1st Year, occasionally 2nd Year or MD/PhD)		Pre-Clinical	22 - 24	22-27	Female	Non-Male	Caucasian		White	0	Yes	Never Married	Between $20K and $100K	Surgery		Surgical	Mod	0.25	Low	1	1	0	0	1	0	0	3	No	1	-1	-1	I have never considered taking a Leave of Absence from school for my personal well-being	224	MD	Pennsylvania	Northeast	Large Metropolitan	Large	Private	831	Medium	Standard	Pass/Fail ONLY		55017	$40 - $60K	66
R_z2OJsGMmdKJtbMZ	100	Pre-Clinical Coursework (usually 1st Year, occasionally 2nd Year or MD/PhD)		Pre-Clinical	25 - 27	22-27	Female	Non-Male	Black/African		Black/African	1	No	Never Married	Between $100K and $300K	Surgery		Surgical	Mod	0	Low	1	0	1	1	1	1	0	5	Yes	1	1	-1	I have never considered taking a Leave of Absence from school for my personal well-being	224	MD	Pennsylvania	Northeast	Large Metropolitan	Large	Private	831	Medium	Standard	Pass/Fail ONLY		55017	$40 - $60K	66
R_O245ocxfm1Q2yjL	100	Other:	Completed most of core clerkships and in a gap year for mental health reasons	Other	25 - 27	22-27	Female	Non-Male	Caucasian		White	0	No	Never Married	I'm Not Sure	Pediatrics		Medical	Low	0.25	Low	1	1	1	0	1	1	0	5	Yes	0	-1	-2	I have taken a Leave of Absence from school for my personal well-being	224	MD	Pennsylvania	Northeast	Large Metropolitan	Large	Private	831	Medium	Standard	Pass/Fail + Recognitions for Honors/High Pass		55017	$40 - $60K	66
R_RLab1YB7mPGlbDX	100	Have completed Core Clerkships (usually 4th Year, occasionally 3rd Year or MD/PhD)		Clinical	28 - 31	≥28	Male	Male	Caucasian		White	0	No	Married	Between $100K and $300K	Internal Medicine		Medical	Low	0.25	Low	1	1	1	0	1	1	1	6	Yes	-2	-2	0	I have considered taking a Leave of Absence from school for my personal well-being	224	MD	Pennsylvania	Northeast	Large Metropolitan	Large	Private	831	Medium	Standard	Pass/Fail ONLY		55017	$40 - $60K	66
R_2uEEcUPMHA2VwbL	100	Have begun participating in Core Clerkships (usually 3rd Year, occasionally 2nd Year or MD/PhD)		Clinical	22 - 24	22-27	Female	Non-Male	Caucasian		White	0	No	Never Married	Between $100K and $300K	Obstetrics and Gynecology		Mixed	Mod	0.75	High	1	1	1	0	0	1	0	4	Yes	-1	0	-2	I have never considered taking a Leave of Absence from school for my personal well-being	224	MD	Pennsylvania	Northeast	Large Metropolitan	Large	Private	831	Medium	Standard	Pass/Fail ONLY		55017	$40 - $60K	66
R_3s1g0gKvp4NLbj8	100	Pre-Clinical Coursework (usually 1st Year, occasionally 2nd Year or MD/PhD)		Pre-Clinical	28 - 31	≥28	Female	Non-Male	Black/African		Black/African	1	No	Never Married	Between $100K and $300K	Obstetrics and Gynecology		Mixed	Mod	0.25	Low	1	1	1	0	1	1	0	5	Yes	-1	0	-1	I have considered taking a Leave of Absence from school for my personal well-being	224	MD	Pennsylvania	Northeast	Large Metropolitan	Large	Private	831	Medium	Standard	Pass/Fail ONLY		55017	$40 - $60K	66
R_1QxzLfTnnp6dcc3	100	Pre-Clinical Coursework (usually 1st Year, occasionally 2nd Year or MD/PhD)		Pre-Clinical	25 - 27	22-27	Female	Non-Male	Caucasian		White	0	I'd Prefer Not to Say	Never Married	Between $20K and $100K	Pediatrics		Medical	Low	0.75	High	0	0	1	0	1	1	0	3	No	-1	0	-1	I have never considered taking a Leave of Absence from school for my personal well-being	224	MD	Pennsylvania	Northeast	Large Metropolitan	Large	Private	831	Medium	Standard	Pass/Fail ONLY		55017	$40 - $60K	66
R_31nKvbWggzp8n2N	100	Pre-Clinical Coursework (usually 1st Year, occasionally 2nd Year or MD/PhD)		Pre-Clinical	22 - 24	22-27	Female	Non-Male	Asian		Asian	0	No	Never Married	<$20K	Physical Medicine and Rehabilitation		Medical	Low	0	Low	1	1	1	0	1	1	1	6	Yes	-2	-1	-2	I have never considered taking a Leave of Absence from school for my personal well-being	224	MD	Pennsylvania	Northeast	Large Metropolitan	Large	Private	831	Medium	Standard	Pass/Fail + Recognitions for Honors/High Pass	Pass Fail but each exam is graded with letter grades/percentages	55017	$40 - $60K	66
R_3mJ7gi6IsiEznNf	100	Pre-Clinical Coursework (usually 1st Year, occasionally 2nd Year or MD/PhD)		Pre-Clinical	Greater than or equal to 32	≥28	Female	Non-Male	Black/African		Black/African	1	No	Never Married	Between $100K and $300K	Psychiatry		Medical	Low	0.25	Low	1	0	0	0	1	1	1	4	Yes	-2	-2	-2	I have never considered taking a Leave of Absence from school for my personal well-being	224	MD	Pennsylvania	Northeast	Large Metropolitan	Large	Private	831	Medium	Standard	Pass/Fail ONLY		55017	$40 - $60K	66
R_7VxdiGgEUT0LZbr	100	Have begun participating in Core Clerkships (usually 3rd Year, occasionally 2nd Year or MD/PhD)		Clinical	28 - 31	≥28	Female	Non-Male	Caucasian		White	0	No	Married	<$20K	Pathology		Medical	Low	0.5	Moderate	1	1	1	0	1	1	1	6	Yes	-2	-2	-2	I have considered taking a Leave of Absence from school for my personal well-being	20	MD	California	West	Large Metropolitan	Large	Public	731	Medium	Standard	Pass/Fail ONLY		42496.5	$40 - $60K	6
R_1g8w1522FYeEtLy	100	Have begun participating in Core Clerkships (usually 3rd Year, occasionally 2nd Year or MD/PhD)		Clinical	25 - 27	22-27	Male	Male	Caucasian,Hispanic/Latinx		Multiracial	0	No	Never Married	<$20K	Pathology		Medical	Low	0.75	High	1	1	1	0	1	1	1	6	Yes	-1	1	-1	I have considered taking a Leave of Absence from school for my personal well-being	66	MD	New York	Northeast	Large Metropolitan	Large	Private	442	Small	Abbreviated	Pass/Fail ONLY		58760	$40 - $60K	11
R_1EaPYOLdvB4c5sF	100	Pre-Clinical Coursework (usually 1st Year, occasionally 2nd Year or MD/PhD)		Pre-Clinical	28 - 31	≥28	Male	Male	Asian		Asian	0	No	Never Married	Between $20K and $100K	Emergency Medicine		Mixed	Mod	0.25	Low	0	0	1	0	0	1	0	2	No	-1	-2	-2	I have never considered taking a Leave of Absence from school for my personal well-being	1	MD	Ohio	Midwest	Small urban area	Small	Public	473	Small	Standard	Other:	#REF!	46242	$40 - $60K	94
R_3r2KKNDK7wQvozQ	100	Pre-Clinical Coursework (usually 1st Year, occasionally 2nd Year or MD/PhD)		Pre-Clinical	22 - 24	22-27	Female	Non-Male	Black/African,Native American		Multiracial	1	No	Never Married	Between $20K and $100K	Family Medicine		Medical	Low	0.75	High	1	0	1	0	1	1	0	4	Yes	0	-1	-1	I have never considered taking a Leave of Absence from school for my personal well-being	10	MD	California	West	Medium-size urban areas	Medium	Public	284	Small	Standard	Pass/Fail ONLY		41552.5	$40 - $60K	91
R_0xQb4bqQWDOoMM1	100	Pre-Clinical Coursework (usually 1st Year, occasionally 2nd Year or MD/PhD)		Pre-Clinical	22 - 24	22-27	Male	Male	Caucasian		White	0	No	Never Married	Between $20K and $100K	Orthopaedic Surgery		Surgical	High	0.75	High	1	0	1	1	1	1	0	5	Yes	-1	-2	-1	I have never considered taking a Leave of Absence from school for my personal well-being	47	MD	New York	Northeast	Medium-size urban areas	Large	Public	700	Medium	Standard	Letter Grades (A, B, C, etc.)		54415	$40 - $60K	79
R_2dXEMWbbHWrF9Hf	100	Have begun participating in Core Clerkships (usually 3rd Year, occasionally 2nd Year or MD/PhD)		Clinical	22 - 24	22-27	Female	Non-Male	Caucasian		White	0	No	Never Married	Between $100K and $300K	Emergency Medicine		Mixed	Mod	0.75	High	1	0	1	0	1	1	0	4	Yes	0	-1	0	I have never considered taking a Leave of Absence from school for my personal well-being	47	MD	New York	Northeast	Medium-size urban areas	Large	Public	700	Medium	Standard	Pass/Fail + Recognitions for Honors/High Pass		54415	$40 - $60K	79
R_1DOtX4u8ViC8pqR	100	Have begun participating in Core Clerkships (usually 3rd Year, occasionally 2nd Year or MD/PhD)		Clinical	22 - 24	22-27	Female	Non-Male	Caucasian		White	0	No	Never Married	Between $100K and $300K	Internal Medicine	#REF!	Medical	Low	0.25	Low	1	1	0	0	0	1	0	3	No	-1	-2	-1	I have never considered taking a Leave of Absence from school for my personal well-being	47	MD	New York	Northeast	Medium-size urban areas	Large	Public	700	Medium	Standard	Pass/Fail + Recognitions for Honors/High Pass		54415	$40 - $60K	79
R_pJJ4WTSBiTNnoY1	100	Have completed Core Clerkships (usually 4th Year, occasionally 3rd Year or MD/PhD)		Clinical	25 - 27	22-27	Female	Non-Male	Caucasian,Hispanic/Latinx		Multiracial	0	No	Never Married	Between $100K and $300K	Pediatrics		Medical	Low	0.75	High	1	1	0	0	1	1	0	4	Yes	-1	-1	-1	I have never considered taking a Leave of Absence from school for my personal well-being	76	MD	New York	Northeast	Urban Clusters	Medium	Private	862	Medium	Standard	Pass/Fail + Recognitions for Honors/High Pass		54580	$40 - $60K	94
R_25zTw68VsfGphQJ	100	Have completed Core Clerkships (usually 4th Year, occasionally 3rd Year or MD/PhD)		Clinical	25 - 27	22-27	Female	Non-Male	Prefer Not to Answer		Prefer Not to Answer		No	Never Married	Between $100K and $300K	Anesthesiology		Mixed	Low	0.75	High	1	1	1	1	1	1	1	7	Yes	-2	-2	-2	I have considered taking a Leave of Absence from school for my personal well-being	76	MD	New York	Northeast	Urban Clusters	Medium	Private	862	Medium	Standard	Pass/Fail + Recognitions for Honors/High Pass		54580	$40 - $60K	94
R_1cY6Ic6KugnsBQ7	100	Pre-Clinical Coursework (usually 1st Year, occasionally 2nd Year or MD/PhD)		Pre-Clinical	<21	≤21	Female	Non-Male	Asian		Asian	0	No	Never Married	<$20K	Surgery		Surgical	Mod	0.75	High	1	0	1	0	0	1	0	3	No	-1	0	-1	I have considered taking a Leave of Absence from school for my personal well-being	46	MD	Pennsylvania	Northeast	Large Metropolitan	Large	Private	1126	Large	Standard	Pass/Fail + Recognitions for Honors/High Pass		58557	$40 - $60K	57
R_2dA547e2rQD7w35	100	Pre-Clinical Coursework (usually 1st Year, occasionally 2nd Year or MD/PhD)		Pre-Clinical	22 - 24	22-27	Female	Non-Male	Hispanic/Latinx		Hispanic/Latinx	1	No	Never Married	<$20K	Obstetrics and Gynecology		Mixed	Mod	0.25	Low	1	1	1	0	1	1	0	5	Yes	0	-1	-1	I have never considered taking a Leave of Absence from school for my personal well-being	18	MD	Wisconsin	Midwest	Medium-size urban areas	Medium	Public	731	Medium	Standard	Pass/Fail ONLY		43233.5	$40 - $60K	27
R_3k7yeqf8tCb08LO	100	Pre-Clinical Coursework (usually 1st Year, occasionally 2nd Year or MD/PhD)		Pre-Clinical	22 - 24	22-27	Male	Male	Caucasian		White	0	No	Never Married	Between $20K and $100K	Orthopaedic Surgery		Surgical	High	1	High	0	1	0	0	1	1	0	3	No	0	-1	0	I have never considered taking a Leave of Absence from school for my personal well-being	18	MD	Wisconsin	Midwest	Medium-size urban areas	Medium	Public	731	Medium	Standard	Pass/Fail + Recognitions for Honors/High Pass	#REF!	43233.5	$40 - $60K	27
R_2xFxGgb6ZyUiX9g	100	Pre-Clinical Coursework (usually 1st Year, occasionally 2nd Year or MD/PhD)		Pre-Clinical	22 - 24	22-27			Hispanic/Latinx		Hispanic/Latinx	1	No	Never Married	Between $100K and $300K	Pediatrics		Medical	Low	0.75	High	0	0	0	1	1	1	0	3	No	1	0	-1	I have never considered taking a Leave of Absence from school for my personal well-being	2	MD	Indiana	Midwest	Metropolitan	Small	Public	1436	Large	Standard	Pass/Fail ONLY		48157	$40 - $60K	47
R_vqyPkuLdDnl00Qp	100	Have begun participating in Core Clerkships (usually 3rd Year, occasionally 2nd Year or MD/PhD)		Clinical	28 - 31	≥28	Female	Non-Male	Asian		Asian	0	No	Never Married	<$20K	Surgery		Surgical	Mod	0.75	High	1	1	1	0	1	1	1	6	Yes	-1	-2	-1	I have considered taking a Leave of Absence from school for my personal well-being	47	MD	Arizona	West	Large Metropolitan	Medium	Public	497	Small	Standard	Pass/Fail ONLY		43391	$40 - $60K	62
R_ZfwtpaF8GDqhKwN	100	Have completed Core Clerkships (usually 4th Year, occasionally 3rd Year or MD/PhD)		Clinical	28 - 31	≥28	Male	Male	Caucasian		White	0	No	Never Married	Between $20K and $100K	Family Medicine		Medical	Low	1	High	1	1	1	0	1	1	0	5	Yes	-1	-1	-1	I have considered taking a Leave of Absence from school for my personal well-being	47	MD	Arizona	West	Large Metropolitan	Medium	Public	497	Small	Standard	Pass/Fail ONLY		43391	$40 - $60K	62
R_2gAuFdLNDhPVpmx	100	Have completed Core Clerkships (usually 4th Year, occasionally 3rd Year or MD/PhD)		Clinical	25 - 27	22-27	Male	Male	Caucasian		White	0	No	Never Married	Between $100K and $300K	Internal Medicine		Medical	Low	1	High	0	1	0	0	0	1	0	2	No	1	-1	-1	I have never considered taking a Leave of Absence from school for my personal well-being	47	MD	Arizona	West	Large Metropolitan	Medium	Public	497	Small	Standard	Pass/Fail ONLY		43391	$40 - $60K	62
R_vB7Yfb6hgssXPI5	100	Have completed Core Clerkships (usually 4th Year, occasionally 3rd Year or MD/PhD)		Clinical	28 - 31	≥28	Female	Non-Male	Caucasian		White	0	No	Married	Between $100K and $300K	Obstetrics and Gynecology		Mixed	Mod	0.75	High	1	1	1	0	1	1	0	5	Yes	-1	2	-1	I have never considered taking a Leave of Absence from school for my personal well-being	47	MD	Arizona	West	Large Metropolitan	Medium	Public	497	Small	Standard	Pass/Fail + Recognitions for Honors/High Pass		43391	$40 - $60K	62
R_31tt1BZM8rYdEZQ	100	Have begun participating in Core Clerkships (usually 3rd Year, occasionally 2nd Year or MD/PhD)		Clinical	25 - 27	22-27	Female	Non-Male	Asian		Asian	0	Yes	Never Married	Between $100K and $300K	Family Medicine		Medical	Low	0.75	High	1	1	1	1	1	1	1	7	Yes	-2	-2	-2	I have considered taking a Leave of Absence from school for my personal well-being	25	MD	California	West	Medium-size urban areas	Medium	Public	463	Small	Standard	Pass/Fail ONLY		44462.5	$40 - $60K	40
R_1JCKLqBfWZamJ4O	100	Pre-Clinical Coursework (usually 1st Year, occasionally 2nd Year or MD/PhD)		Pre-Clinical	25 - 27	22-27	Male	Male	Black/African,Caucasian		Multiracial	0	No	Never Married	I'm Not Sure	Surgery		Surgical	Mod	0.5	Moderate	0	0	0	0	0	1	0	1	No	1	2	1	I have never considered taking a Leave of Absence from school for my personal well-being	25	MD	California	West	Medium-size urban areas	Medium	Public	463	Small	Standard	Pass/Fail ONLY		44462.5	$40 - $60K	40
R_32UYaoXKhCg8nYQ	100	Have begun participating in Core Clerkships (usually 3rd Year, occasionally 2nd Year or MD/PhD)		Clinical	>32	≥28	Male	Male	Prefer Not to Answer		Prefer Not to Answer		No	Never Married	Between $100K and $300K	Emergency Medicine		Mixed	Mod	0.75	High	0	0	1	0	1	1	1	4	Yes	-2	-2	-2	I have never considered taking a Leave of Absence from school for my personal well-being	112	MD	Rhode Island	Northeast	Small urban area	Large	Private	598	Medium	Standard	Pass/Fail ONLY		63082	>$60K	38
R_2zZrckn5NlXQ5w9	100	Pre-Clinical Coursework (usually 1st Year, occasionally 2nd Year or MD/PhD)		Pre-Clinical	22 - 24	22-27	Female	Non-Male	Asian		Asian	0	No	Never Married	<$20K	Obstetrics and Gynecology		Mixed	Mod	0.5	Moderate	1	0	1	0	1	1	0	4	Yes	-1	-2	-1	I have considered taking a Leave of Absence from school for my personal well-being	112	MD	Rhode Island	Northeast	Small urban area	Large	Private	598	Medium	Standard	Pass/Fail ONLY		63082	>$60K	38
R_3iOMMfktI8MYJ2Z	100	Have begun participating in Core Clerkships (usually 3rd Year, occasionally 2nd Year or MD/PhD)		Clinical	22 - 24	22-27	Female	Non-Male	Prefer Not to Answer		Prefer Not to Answer		I'd Prefer Not to Say	Never Married	I'd Prefer Not to Say	Emergency Medicine		Mixed	Mod	1	High	1	1	1	1	1	1	0	6	Yes	-2	1	-2	I have considered taking a Leave of Absence from school for my personal well-being	112	MD	Rhode Island	Northeast	Small urban area	Large	Private	598	Medium	Standard	Pass/Fail ONLY		63082	>$60K	38
R_1mzzercQImNOBMp	100	Have completed Core Clerkships (usually 4th Year, occasionally 3rd Year or MD/PhD)		Clinical	25 - 27	22-27	Female	Non-Male	Caucasian		White	0	No	Never Married	I'd Prefer Not to Say	Neurology		Medical	Mod	0.75	High	0	0	0	1	0	0	0	1	No	0	0	2	I have never considered taking a Leave of Absence from school for my personal well-being	112	MD	Rhode Island	Northeast	Small urban area	Large	Private	598	Medium	Standard	Pass/Fail ONLY		63082	>$60K	38
R_2CZIPjtKTqmOrOc	100	Pre-Clinical Coursework (usually 1st Year, occasionally 2nd Year or MD/PhD)		Pre-Clinical	22 - 24	22-27	Female	Non-Male	Caucasian		White	0	No	Never Married	I'm Not Sure	Pediatrics		Medical	Low	0.75	High	1	1	1	0	1	1	0	5	Yes	-1	-1	-1	I have never considered taking a Leave of Absence from school for my personal well-being	112	MD	Rhode Island	Northeast	Small urban area	Large	Private	598	Medium	Standard	Pass/Fail ONLY		63082	>$60K	38
R_3shppMJfUAmX9xx	100	Have begun participating in Core Clerkships (usually 3rd Year, occasionally 2nd Year or MD/PhD)		Clinical	25 - 27	22-27	Female	Non-Male	Asian		Asian	0	No	Never Married	<$20K	Emergency Medicine		Mixed	Mod	0.75	High	1	1	1	1	1	1	1	7	Yes	-1	-1	-2	I have considered taking a Leave of Absence from school for my personal well-being	112	MD	Rhode Island	Northeast	Small urban area	Large	Private	598	Medium	Standard	Pass/Fail + Recognitions for Honors/High Pass		63082	>$60K	38
R_33kVIjdXZqfNM8P	100	Pre-Clinical Coursework (usually 1st Year, occasionally 2nd Year or MD/PhD)		Pre-Clinical	25 - 27	22-27	Male	Male	Caucasian		White	0	Yes	Never Married	Between $20K and $100K	Pediatrics		Medical	Low	0.75	High	1	0	1	0	1	1	0	4	Yes	-1	-2	-2	I have never considered taking a Leave of Absence from school for my personal well-being	56	MD	California	West	Small urban area	Small	Private	489	Small	Standard	Pass/Fail ONLY		60234	>$60K	4
R_BWhkekY0LLdbviN	100	Pre-Clinical Coursework (usually 1st Year, occasionally 2nd Year or MD/PhD)		Pre-Clinical	28 - 31	≥28	Male	Male	Caucasian,Hispanic/Latinx		Multiracial	0	No	Married	Between $20K and $100K	Surgery		Surgical	Mod	0.75	High	1	0	1	0	1	1	0	4	Yes	0	1	-1	I have never considered taking a Leave of Absence from school for my personal well-being	56	MD	California	West	Small urban area	Small	Private	489	Small	Standard	Pass/Fail ONLY		60234	>$60K	4
R_1n92HO1CVULKTgK	100	Pre-Clinical Coursework (usually 1st Year, occasionally 2nd Year or MD/PhD)		Pre-Clinical	25 - 27	22-27	Female	Non-Male	Black/African,Caucasian		Multiracial	0	No	Never Married	Between $20K and $100K	Emergency Medicine		Mixed	Mod	0.5	Moderate	1	0	1	0	1	1	0	4	Yes	0	-1	-1	I have never considered taking a Leave of Absence from school for my personal well-being	43	MD	Virginia	South	Small urban area	Medium	Public	785	Medium	Standard	Pass/Fail + Recognitions for Honors/High Pass		42988.5	$40 - $60K	68
R_324Q5YtTVBbTVOU	100	Pre-Clinical Coursework (usually 1st Year, occasionally 2nd Year or MD/PhD)		Pre-Clinical	22 - 24	22-27	Male	Male	Caucasian		White	0	No	Never Married	Between $20K and $100K	Emergency Medicine		Mixed	Mod	0.5	Moderate	1	1	0	0	0	0	0	2	No	0	0	0	I have never considered taking a Leave of Absence from school for my personal well-being	43	MD	Virginia	South	Small urban area	Medium	Public	785	Medium	Standard	Pass/Fail + Recognitions for Honors/High Pass		42988.5	$40 - $60K	68
R_tW22ZtntTEf5Lzz	100	Pre-Clinical Coursework (usually 1st Year, occasionally 2nd Year or MD/PhD)		Pre-Clinical	22 - 24	22-27	Female	Non-Male	Caucasian		White	0	I'd Prefer Not to Say	Never Married	Between $20K and $100K	Psychiatry		Medical	Low	1	High	0	0	0	0	1	1	0	2	No	0	-1	-1	I have never considered taking a Leave of Absence from school for my personal well-being	43	MD	Virginia	South	Small urban area	Medium	Public	785	Medium	Standard	Pass/Fail + Recognitions for Honors/High Pass		42988.5	$40 - $60K	68
R_3oA3ElNMp2aUsyL	100	Have completed Core Clerkships (usually 4th Year, occasionally 3rd Year or MD/PhD)		Clinical	25 - 27	22-27	Female	Non-Male	Prefer Not to Answer		Prefer Not to Answer		No	Never Married	Between $100K and $300K	Pediatrics		Medical	Low	1	High	0	1	0	1	0	0	0	2	No	-1	1	1	I have never considered taking a Leave of Absence from school for my personal well-being	43	MD	Virginia	South	Small urban area	Medium	Public	785	Medium	Standard	Pass/Fail + Recognitions for Honors/High Pass		42988.5	$40 - $60K	68
R_3MgtwG41VNczzEe	100	Pre-Clinical Coursework (usually 1st Year, occasionally 2nd Year or MD/PhD)		Pre-Clinical	22 - 24	22-27	Female	Non-Male	Caucasian		White	0	No	Never Married	<$20K	Internal Medicine		Medical	Low	0.5	Moderate	1	0	0	0	0	1	0	2	No	1	0	0	I have never considered taking a Leave of Absence from school for my personal well-being	43	MD	Virginia	South	Small urban area	Medium	Public	785	Medium	Standard	Pass/Fail ONLY		42988.5	$40 - $60K	68
R_1g2vLpvUhzCBtil	100	Currently on a Gap Year (e.g. Research, MBA, MPH, etc.)		Other	28 - 31	≥28	Female	Non-Male	Caucasian		White	0	No	Never Married	<$20K	Orthopaedic Surgery		Surgical	High	1	High	0	0	0	0	0	0	0	0	No	2	2	2	I have never considered taking a Leave of Absence from school for my personal well-being	161	MD	New York	Northeast	Large Metropolitan	Large	Private	430	Small	Abbreviated	Pass/Fail ONLY		$-	<$40K	4
R_Og2kh6Y0hpGEsqB	100	Have begun participating in Core Clerkships (usually 3rd Year, occasionally 2nd Year or MD/PhD)		Clinical	25 - 27	22-27	Male	Male	Asian		Asian	0	No	Never Married	<$20K	Radiology-Interventional		Mixed	High	0.5	Moderate	0	0	1	1	0	0	0	2	No	2	2	2	I have never considered taking a Leave of Absence from school for my personal well-being	161	MD	New York	Northeast	Large Metropolitan	Large	Private	430	Small	Abbreviated	Pass/Fail ONLY		$-	<$40K	4
R_2lVQmEpUgqs7PON	100	Have completed Core Clerkships (usually 4th Year, occasionally 3rd Year or MD/PhD)		Clinical	Greater than or equal to 32	≥28	Female	Non-Male	Other:		Other	0	No	Never Married	Between $100K and $300K	Surgery		Surgical	Mod	0.75	High	0	0	1	1	1	1	0	4	Yes	-2	-1	-1	I have never considered taking a Leave of Absence from school for my personal well-being	161	MD	New York	Northeast	Large Metropolitan	Large	Private	430	Small	Abbreviated	Pass/Fail ONLY		$-	<$40K	4
R_1JCNLYEuYy7lN4N	100	Have begun participating in Core Clerkships (usually 3rd Year, occasionally 2nd Year or MD/PhD)		Clinical	28 - 31	≥28	Female	Non-Male	Caucasian,Prefer Not to Answer		Multiracial	0	No	Never Married	<$20K	Anesthesiology		Mixed	Low	0.75	High	1	1	1	0	1	1	1	6	Yes	-2	-2	-2	I have considered taking a Leave of Absence from school for my personal well-being	161	MD	New York	Northeast	Large Metropolitan	Large	Private	430	Small	Abbreviated	Pass/Fail ONLY		$-	<$40K	4
R_3ho2Sn1bjt3EhfI	100	Have completed Core Clerkships (usually 4th Year, occasionally 3rd Year or MD/PhD)		Clinical	25 - 27	22-27	Male	Male	Asian		Asian	0	No	Never Married	Between $20K and $100K	Psychiatry		Medical	Low	0.25	Low	0	1	0	1	1	1	1	5	Yes	1	-1	-1	I have never considered taking a Leave of Absence from school for my personal well-being	161	MD	New York	Northeast	Large Metropolitan	Large	Private	430	Small	Abbreviated	Pass/Fail ONLY		$-	<$40K	4
R_AdOoEaDWWgEIY7v	100	Have completed Core Clerkships (usually 4th Year, occasionally 3rd Year or MD/PhD)		Clinical	Greater than or equal to 32	≥28	Female	Non-Male	Caucasian		White	0	I'd Prefer Not to Say	Never Married	I'd Prefer Not to Say	Pediatrics		Medical	Low	0.25	Low	1	0	1	0	1	1	0	4	Yes	-1	-1	-1	I have never considered taking a Leave of Absence from school for my personal well-being	53	MD	New York	Northeast	Metropolitan	Large	Private	779	Medium	Standard	Pass/Fail ONLY		53709	$40 - $60K	40
R_0CKbajZ7537ebsd	100	Pre-Clinical Coursework (usually 1st Year, occasionally 2nd Year or MD/PhD)		Pre-Clinical	22 - 24	22-27	Female	Non-Male	Caucasian		White	0	No	Never Married	<$20K	Surgery		Surgical	Mod			0	0	0	0	0	1	0	1	No	-1	0	0	I have never considered taking a Leave of Absence from school for my personal well-being	53	MD	New York	Northeast	Metropolitan	Large	Private	779	Medium	Standard	Pass/Fail ONLY		53709	$40 - $60K	40
R_2frj4to6a7zrtmo	100	Pre-Clinical Coursework (usually 1st Year, occasionally 2nd Year or MD/PhD)		Pre-Clinical	25 - 27	22-27	Female	Non-Male	Caucasian		White	0	No	Never Married	Between $20K and $100K	Urology		Mixed	High	0.75	High	1	1	1	0	1	1	1	6	Yes	-2	-2	-2	I have never considered taking a Leave of Absence from school for my personal well-being	53	MD	New York	Northeast	Metropolitan	Large	Private	779	Medium	Standard	Pass/Fail ONLY		53709	$40 - $60K	40
R_QlvQfpixscXZQZ3	100	Have completed Core Clerkships (usually 4th Year, occasionally 3rd Year or MD/PhD)		Clinical	25 - 27	22-27	Female	Non-Male	Caucasian		White	0	No	Never Married	Between $100K and $300K	Orthopaedic Surgery		Surgical	High	1	High	0	1	0	1	0	1	1	4	Yes	-2	-1	-2	I have considered taking a Leave of Absence from school for my personal well-being	128	MD	Ohio	Midwest	Small urban area	Small	Public	813	Medium	Standard	Pass/Fail + Recognitions for Honors/High Pass		36244	<$40K	34
R_1oIl4ibkOYpFtTo	100	Have completed Core Clerkships (usually 4th Year, occasionally 3rd Year or MD/PhD)		Clinical	22 - 24	22-27	Female	Non-Male	Black/African		Black/African	1	No	Never Married	Between $100K and $300K	Emergency Medicine		Mixed	Mod	1	High	1	1	1	0	1	1	0	5	Yes	1	-2	-2	I have considered taking a Leave of Absence from school for my personal well-being	128	MD	Ohio	Midwest	Small urban area	Small	Public	813	Medium	Standard	Pass/Fail + Recognitions for Honors/High Pass		36244	<$40K	34
R_3phurqYiu2HcTUX	100	Pre-Clinical Coursework (usually 1st Year, occasionally 2nd Year or MD/PhD)		Pre-Clinical	25 - 27	22-27	Female	Non-Male	Other:	MIddle eastern	White	0	No	Never Married	Between $20K and $100K	Other:	#REF!			1	High	1	0	1	0	1	1	1	5	Yes	-1	1	1	I have never considered taking a Leave of Absence from school for my personal well-being	128	MD	Ohio	Midwest	Small urban area	Small	Public	813	Medium	Standard	Pass/Fail ONLY		36244	<$40K	34
R_2BbrAH3feIqDJi9	100	Have completed Core Clerkships (usually 4th Year, occasionally 3rd Year or MD/PhD)		Clinical	28 - 31	≥28	Female	Non-Male	Caucasian		White	0	No	Never Married	>$300K					0.5	Moderate	1	1	1	0	1	1	0	5	Yes	-1	0	-1	I have never considered taking a Leave of Absence from school for my personal well-being	128	MD	Ohio	Midwest	Small urban area	Small	Public	813	Medium	Standard	Pass/Fail ONLY		36244	<$40K	34
R_2WP8ifburhxy23U	100	Have completed Core Clerkships (usually 4th Year, occasionally 3rd Year or MD/PhD)		Clinical	25 - 27	22-27	Female	Non-Male	Caucasian		White	0	No	Never Married	Between $100K and $300K	Neurosurgery		Surgical	High	1	High	1	0	1	1	1	1	0	5	Yes	-2	0	-2	I have considered taking a Leave of Absence from school for my personal well-being	128	MD	Ohio	Midwest	Small urban area	Small	Public	813	Medium	Standard	Pass/Fail + Recognitions for Honors/High Pass		36244	<$40K	34
R_1MKHhtQGchsDIRQ	100	Pre-Clinical Coursework (usually 1st Year, occasionally 2nd Year or MD/PhD)		Pre-Clinical	25 - 27	22-27	Female	Non-Male	Caucasian,Other:		Multiracial	0	Yes	Never Married	Between $100K and $300K	Anesthesiology		Mixed	Low	0.5	Moderate	1	1	1	1	1	1	1	7	Yes	-2	-2	-2	I have never considered taking a Leave of Absence from school for my personal well-being	128	MD	Ohio	Midwest	Small urban area	Small	Public	813	Medium	Standard	Pass/Fail ONLY		36244	<$40K	34
R_1liMjQoJJIWJc2r	100	Have begun participating in Core Clerkships (usually 3rd Year, occasionally 2nd Year or MD/PhD)		Clinical	25 - 27	22-27	Female	Non-Male	Hispanic/Latinx		Hispanic/Latinx	1	No	Never Married	Between $100K and $300K	Emergency Medicine		Mixed	Mod	0.75	High	0	1	0	0	0	1	0	2	No	-1	0	-1	I have taken a Leave of Absence from school for my personal well-being	128	MD	Ohio	Midwest	Small urban area	Small	Public	813	Medium	Standard	Pass/Fail + Recognitions for Honors/High Pass		36244	<$40K	34
R_3Eh8JKCTUmGRHm3	100	Have completed Core Clerkships (usually 4th Year, occasionally 3rd Year or MD/PhD)		Clinical	28 - 31	≥28	Female	Non-Male	Caucasian		White	0	No	Never Married	<$20K	Obstetrics and Gynecology		Mixed	Mod	0.5	Moderate	1	0	0	1	1	0	0	3	No	-2	-1	-1	I have never considered taking a Leave of Absence from school for my personal well-being	128	MD	Ohio	Midwest	Small urban area	Small	Public	813	Medium	Standard	Pass/Fail + Recognitions for Honors/High Pass		36244	<$40K	34
R_RfOhdAnp1NtZ2jT	100	Pre-Clinical Coursework (usually 1st Year, occasionally 2nd Year or MD/PhD)		Pre-Clinical	22 - 24	22-27	Female	Non-Male	Caucasian		White	0	No	Never Married	<$20K	Emergency Medicine		Mixed	Mod	0.5	Moderate	0	0	0	1	1	1	1	4	Yes	-1	1	-1	I have taken a Leave of Absence from school for my personal well-being	210	MD	Washington	West	Metropolitan	Large	Public	1113	Large	Abbreviated	Pass/Fail ONLY		52732.5	$40 - $60K	13
R_10xgZuOiHBc82jG	100	Have completed Core Clerkships (usually 4th Year, occasionally 3rd Year or MD/PhD)		Clinical	>32	≥28	Male	Male	Caucasian		White	0	No	Married	Between $100K and $300K	Surgery		Surgical	Mod	0.75	High	1	1	0	0	1	1	0	4	Yes	-1	-1	0	I have never considered taking a Leave of Absence from school for my personal well-being	210	MD	Washington	West	Metropolitan	Large	Public	1113	Large	Abbreviated	Pass/Fail ONLY		52732.5	$40 - $60K	13
R_290Q9DMQAS40nek	100	Pre-Clinical Coursework (usually 1st Year, occasionally 2nd Year or MD/PhD)		Pre-Clinical	22 - 24	22-27	Male	Male	Asian		Asian	0	No	Never Married	Between $20K and $100K	Anesthesiology		Mixed	Low	0.25	Low	1	1	0	0	0	1	0	3	No	0	-1	-1	I have never considered taking a Leave of Absence from school for my personal well-being	210	MD	Washington	West	Metropolitan	Large	Public	1113	Large	Abbreviated	Pass/Fail ONLY		52732.5	$40 - $60K	13
R_2dFL5FG05TD8xaK	100	Have begun participating in Core Clerkships (usually 3rd Year, occasionally 2nd Year or MD/PhD)		Clinical	25 - 27	22-27	Female	Non-Male	Asian		Asian	0	No	Married	Between $100K and $300K	Emergency Medicine		Mixed	Mod	0.5	Moderate	1	1	0	1	1	1	1	6	Yes	-1	-2	-1	I have never considered taking a Leave of Absence from school for my personal well-being	210	MD	Washington	West	Metropolitan	Large	Public	1113	Large	Abbreviated	Pass/Fail ONLY		52732.5	$40 - $60K	13
R_3F4d1ZVLSQrijuN	100	Have completed Core Clerkships (usually 4th Year, occasionally 3rd Year or MD/PhD)		Clinical	25 - 27	22-27	Female	Non-Male	Caucasian		White	0	No	Never Married	Between $20K and $100K	Family Medicine		Medical	Low	1	High	1	1	0	1	1	1	0	5	Yes	-1	-1	-1	I have never considered taking a Leave of Absence from school for my personal well-being	210	MD	Washington	West	Metropolitan	Large	Public	1113	Large	Abbreviated	Pass/Fail ONLY		52732.5	$40 - $60K	13
R_2TyCNAhueaXt8o1	100	Pre-Clinical Coursework (usually 1st Year, occasionally 2nd Year or MD/PhD)		Pre-Clinical	25 - 27	22-27	Female	Non-Male	Black/African		Black/African	1	No	Married	Between $20K and $100K	Family Medicine		Medical	Low	0.5	Moderate	1	1	0	0	1	1	0	4	Yes	-1	-2	-2	I have never considered taking a Leave of Absence from school for my personal well-being	210	MD	Washington	West	Metropolitan	Large	Public	1113	Large	Abbreviated	Pass/Fail ONLY		52732.5	$40 - $60K	13
R_Zz9Vmd1XbVuw6Gt	100	Pre-Clinical Coursework (usually 1st Year, occasionally 2nd Year or MD/PhD)		Pre-Clinical	25 - 27	22-27	Female	Non-Male	Black/African,Caucasian		Multiracial	0	No	Never Married	I'm Not Sure	Surgery		Surgical	Mod	0.5	Moderate	1	1	1	0	1	1	0	5	Yes	2	-2	-1	I have taken a Leave of Absence from school for my personal well-being	210	MD	Washington	West	Metropolitan	Large	Public	1113	Large	Abbreviated	Pass/Fail ONLY		52732.5	$40 - $60K	13
R_SZBIhJ0N1HkoNUJ	100	Have begun participating in Core Clerkships (usually 3rd Year, occasionally 2nd Year or MD/PhD)		Clinical	25 - 27	22-27	Female	Non-Male	Asian,Caucasian		Multiracial	0	No	Never Married	Between $100K and $300K	Undecided	#REF!			1	High	0	0	0	0	0	0	0	0	No	0	0	0	I have considered taking a Leave of Absence from school for my personal well-being	210	MD	Washington	West	Metropolitan	Large	Public	1113	Large	Abbreviated	Pass/Fail ONLY		52732.5	$40 - $60K	13
R_1mxFuZ2YqusifhX	100	Have begun participating in Core Clerkships (usually 3rd Year, occasionally 2nd Year or MD/PhD)		Clinical	25 - 27	22-27	Female	Non-Male	Caucasian		White	0	No	Never Married	Between $20K and $100K	Emergency Medicine		Mixed	Mod	0.75	High	1	0	1	0	0	1	0	3	No	-1	-1	-1	I have considered taking a Leave of Absence from school for my personal well-being	210	MD	Washington	West	Metropolitan	Large	Public	1113	Large	Abbreviated	Pass/Fail ONLY		52732.5	$40 - $60K	13
R_10I5pGfiZzkjAuN	100	Have completed Core Clerkships (usually 4th Year, occasionally 3rd Year or MD/PhD)		Clinical	28 - 31	≥28	Female	Non-Male	Asian,Caucasian		Multiracial	0	No	Never Married	Between $20K and $100K	Urology		Mixed	High	1	High	0	0	0	1	0	0	0	1	No	0	1	1	I have never considered taking a Leave of Absence from school for my personal well-being	210	MD	Washington	West	Metropolitan	Large	Public	1113	Large	Abbreviated	Pass/Fail ONLY		52732.5	$40 - $60K	13
R_RRiJBQttUCX6LL3	100	Pre-Clinical Coursework (usually 1st Year, occasionally 2nd Year or MD/PhD)		Pre-Clinical	22 - 24	22-27	Female	Non-Male	Caucasian		White	0	No	Never Married	Between $20K and $100K	Dermatology		Mixed	High	0.75	High	1	1	1	0	0	1	1	5	Yes	-1	-2	-1	I have never considered taking a Leave of Absence from school for my personal well-being	210	MD	Washington	West	Metropolitan	Large	Public	1113	Large	Abbreviated	Pass/Fail ONLY		52732.5	$40 - $60K	13
R_331nN07avDXZOPT	100	Have completed Core Clerkships (usually 4th Year, occasionally 3rd Year or MD/PhD)		Clinical	28 - 31	≥28	Female	Non-Male	Caucasian		White	0	No	Never Married	Between $100K and $300K	Pediatrics		Medical	Low	0.75	High	1	0	0	1	0	0	0	2	No	0	-1	1	I have never considered taking a Leave of Absence from school for my personal well-being	210	MD	Washington	West	Metropolitan	Large	Public	1113	Large	Abbreviated	Pass/Fail ONLY		52732.5	$40 - $60K	13
R_33p5UhaBJzhR36s	100	Have begun participating in Core Clerkships (usually 3rd Year, occasionally 2nd Year or MD/PhD)		Clinical	25 - 27	22-27	Male	Male	Other:	Middle Eastern	White	0	No	Never Married	Between $20K and $100K	Anesthesiology		Mixed	Low	0.5	Moderate	1	1	1	0	0	1	0	4	Yes	-1	-1	-1	I have never considered taking a Leave of Absence from school for my personal well-being	210	MD	Washington	West	Metropolitan	Large	Public	1113	Large	Abbreviated	Pass/Fail ONLY		52732.5	$40 - $60K	13
R_2VyVB14wt77Gmgw	100	Have begun participating in Core Clerkships (usually 3rd Year, occasionally 2nd Year or MD/PhD)		Clinical	28 - 31	≥28	Male	Male	Caucasian		White	0	No	Never Married	Between $100K and $300K	Internal Medicine		Medical	Low	0.5	Moderate	0	0	0	0	0	1	1	2	No	-1	-2	0	I have never considered taking a Leave of Absence from school for my personal well-being	210	MD	Washington	West	Metropolitan	Large	Public	1113	Large	Abbreviated	Pass/Fail ONLY		52732.5	$40 - $60K	13
R_3LXcM17a49SQDud	100	Pre-Clinical Coursework (usually 1st Year, occasionally 2nd Year or MD/PhD)		Pre-Clinical	28 - 31	≥28	Female	Non-Male	Caucasian		White	0	No	Never Married	Between $100K and $300K	Obstetrics and Gynecology		Mixed	Mod	0.75	High	1	1	1	0	0	1	0	4	Yes	-1	0	-1	I have never considered taking a Leave of Absence from school for my personal well-being	210	MD	Washington	West	Metropolitan	Large	Public	1113	Large	Abbreviated	Pass/Fail ONLY		52732.5	$40 - $60K	13
R_sj0oJxzQRT0oev7	100	Currently on a Gap Year (e.g. Research, MBA, MPH, etc.)		Other	28 - 31	≥28	Female	Non-Male	Hispanic/Latinx		Hispanic/Latinx	1	Yes	Never Married	<$20K	Pediatrics		Medical	Low	0	Low	0	1	1	1	0	1	0	4	Yes	-1	-1	-2	I have considered taking a Leave of Absence from school for my personal well-being	210	MD	Washington	West	Metropolitan	Large	Public	1113	Large	Abbreviated	Pass/Fail ONLY		52732.5	$40 - $60K	13
R_3HGlRucxJfiZPR9	100	Currently on a Gap Year (e.g. Research, MBA, MPH, etc.)		Other	25 - 27	22-27	Female	Non-Male	Hispanic/Latinx		Hispanic/Latinx	1	No	Never Married	<$20K	Psychiatry		Medical	Low	0.5	Moderate	1	1	1	0	1	1	1	6	Yes	-2	-2	-2	I have considered taking a Leave of Absence from school for my personal well-being	100	MD	Illinois	Midwest	Large Metropolitan	Large	Private	632	Medium	Standard	Pass/Fail ONLY		62088	>$60K	18
R_3NQIwqzBFjiUkPf	100	Pre-Clinical Coursework (usually 1st Year, occasionally 2nd Year or MD/PhD)		Pre-Clinical	22 - 24	22-27	Female	Non-Male	Prefer Not to Answer		Prefer Not to Answer		No	Never Married	<$20K	Psychiatry		Medical	Low	0.25	Low	1	1	0	0	1	0	0	3	No	0	1	0	I have never considered taking a Leave of Absence from school for my personal well-being	100	MD	Illinois	Midwest	Large Metropolitan	Large	Private	632	Medium	Standard	Pass/Fail ONLY		62088	>$60K	18
R_1Y7T5JYTv6OrZjb	100	Have completed Core Clerkships (usually 4th Year, occasionally 3rd Year or MD/PhD)		Clinical	25 - 27	22-27	Female	Non-Male	Asian		Asian	0	No	Never Married	I'd Prefer Not to Say	Internal Medicine		Medical	Low	0.75	High	1	1	1	0	1	1	1	6	Yes	-1	0	-1	I have considered taking a Leave of Absence from school for my personal well-being	100	MD	Illinois	Midwest	Large Metropolitan	Large	Private	632	Medium	Standard	Pass/Fail ONLY		62088	>$60K	18
R_vP6yTONuAPlcRRD	100	Have begun participating in Core Clerkships (usually 3rd Year, occasionally 2nd Year or MD/PhD)		Clinical	>32	≥28	Female	Non-Male	Caucasian		White	0	No	Never Married	Between $100K and $300K	Internal Medicine		Medical	Low	0.75	High	1	1	1	0	1	1	0	5	Yes	-2	-2	-2	I have taken a Leave of Absence from school for my personal well-being	100	MD	Oregon	West	Small urban area	Medium	Public	630	Medium	Abbreviated	Pass/Fail ONLY		55166	$40 - $60K	28
R_1kSLjE4W2SDrLph	100	Have begun participating in Core Clerkships (usually 3rd Year, occasionally 2nd Year or MD/PhD)		Clinical	>32	≥28	Male	Male	Other:	Middle Eastern	White	0	No	Married	Between $100K and $300K	Otolaryngology		Mixed	High	0.75	High	0	1	0	0	1	1	0	3	No	-2	-2	-2	I have taken a Leave of Absence from school for my personal well-being	100	MD	Oregon	West	Small urban area	Medium	Public	630	Medium	Abbreviated	Pass/Fail ONLY		55166	$40 - $60K	28
R_aXHib8N38snSiOZ	100	Pre-Clinical Coursework (usually 1st Year, occasionally 2nd Year or MD/PhD)		Pre-Clinical	22 - 24	22-27	Female	Non-Male	Caucasian		White	0	No	Never Married	I'd Prefer Not to Say	Pediatrics		Medical	Low	0.75	High	1	0	0	0	1	1	0	3	No	0	0	-1	I have never considered taking a Leave of Absence from school for my personal well-being	100	MD	Oregon	West	Small urban area	Medium	Public	630	Medium	Abbreviated	Pass/Fail ONLY		55166	$40 - $60K	28
R_BYr2dVwXoTeJa8N	100	Have begun participating in Core Clerkships (usually 3rd Year, occasionally 2nd Year or MD/PhD)		Clinical	25 - 27	22-27	Male	Male	Caucasian,Hispanic/Latinx		Multiracial	0	No	Never Married	Between $100K and $300K	Psychiatry		Medical	Low	0.5	Moderate	1	1	1	0	1	1	1	6	Yes	-1	0	-1	I have considered taking a Leave of Absence from school for my personal well-being	100	MD	Oregon	West	Small urban area	Medium	Public	630	Medium	Abbreviated	Pass/Fail ONLY		55166	$40 - $60K	28
R_Uft6opdscPiCyyd	100	Have begun participating in Core Clerkships (usually 3rd Year, occasionally 2nd Year or MD/PhD)		Clinical	25 - 27	22-27	Female	Non-Male	Caucasian		White	0	No	Never Married	Between $20K and $100K	Pediatrics		Medical	Low	1	High	1	0	0	0	0	0	0	1	No	-1	0	0	I have never considered taking a Leave of Absence from school for my personal well-being	100	MD	Oregon	West	Small urban area	Medium	Public	630	Medium	Abbreviated	Pass/Fail ONLY		55166	$40 - $60K	28
R_3QWyd2GvCjcyzE1	100	Pre-Clinical Coursework (usually 1st Year, occasionally 2nd Year or MD/PhD)		Pre-Clinical	25 - 27	22-27	Female	Non-Male	Caucasian		White	0	Yes	Never Married	Between $100K and $300K	Pediatrics		Medical	Low	0.75	High	1	1	1	0	1	1	0	5	Yes	0	-1	-2	I have considered taking a Leave of Absence from school for my personal well-being	100	MD	Oregon	West	Small urban area	Medium	Public	630	Medium	Abbreviated	Pass/Fail ONLY		55166	$40 - $60K	28
R_1Clq9A1U0LCJZ06	100	Have completed Core Clerkships (usually 4th Year, occasionally 3rd Year or MD/PhD)		Clinical	25 - 27	22-27	Female	Non-Male	Caucasian		White	0	No	Never Married	Between $100K and $300K	Obstetrics and Gynecology		Mixed	Mod	0.5	Moderate	1	1	1	0	0	1	0	4	Yes	-1	1	1	I have never considered taking a Leave of Absence from school for my personal well-being	100	MD	Oregon	West	Small urban area	Medium	Public	630	Medium	Abbreviated	Pass/Fail ONLY		55166	$40 - $60K	28
R_2fdkW0hHmpQMH5b	100	Have completed Core Clerkships (usually 4th Year, occasionally 3rd Year or MD/PhD)		Clinical	25 - 27	22-27	Female	Non-Male	Caucasian		White	0	No	Never Married	>$300K	Family Medicine		Medical	Low	0.75	High	1	1	1	0	0	1	0	4	Yes	0	-1	-1	I have never considered taking a Leave of Absence from school for my personal well-being	100	MD	Oregon	West	Small urban area	Medium	Public	630	Medium	Abbreviated	Pass/Fail ONLY		55166	$40 - $60K	28
R_32XGHWN0Ex9hwM1	100	Pre-Clinical Coursework (usually 1st Year, occasionally 2nd Year or MD/PhD)		Pre-Clinical	22 - 24	22-27	Male	Male	Caucasian		White	0	No	Never Married	Between $20K and $100K	Surgery		Surgical	Mod	0.75	High	1	1	0	0	0	0	0	2	No	1	-1	1	I have never considered taking a Leave of Absence from school for my personal well-being	100	MD	Oregon	West	Small urban area	Medium	Public	630	Medium	Abbreviated	Pass/Fail ONLY		55166	$40 - $60K	28
R_32VqcuKHIEnliME	100	Have completed Core Clerkships (usually 4th Year, occasionally 3rd Year or MD/PhD)		Clinical	25 - 27	22-27	Female	Non-Male	Other:	Middle Eastern	White	0	No	Never Married	<$20K	Psychiatry		Medical	Low	0.75	High	0	1	1	0	0	1	0	3	No	-1	-2	-1	I have never considered taking a Leave of Absence from school for my personal well-being	20	MD	California	West	Large Metropolitan	Large	Public	731	Medium	Standard	Pass/Fail ONLY		42496.5	$40 - $60K	6
R_29m5WiLe3dwzI62	100	Pre-Clinical Coursework (usually 1st Year, occasionally 2nd Year or MD/PhD)		Pre-Clinical	22 - 24	22-27	Male	Male	Other:	arab	White	0	Yes	Never Married	<$20K	Medicine-Pediatrics		Medical	Mod	0.25	Low	1	1	1	0	0	1	1	5	Yes	2	0	-2	I have considered taking a Leave of Absence from school for my personal well-being	23	MD	Connecticut	Northeast	Small urban area	Large	Private	421	Small	Abbreviated	Pass/Fail ONLY		62974	>$60K	15
R_2rN6ZyadjymH1Tz	100	Pre-Clinical Coursework (usually 1st Year, occasionally 2nd Year or MD/PhD)		Pre-Clinical	22 - 24	22-27	Female	Non-Male	Hispanic/Latinx		Hispanic/Latinx	1	No	Married	<$20K	Psychiatry		Medical	Low	0.5	Moderate	1	1	1	0	1	1	1	6	Yes	-2	-2	-2	I have considered taking a Leave of Absence from school for my personal well-being	23	MD	Connecticut	Northeast	Small urban area	Large	Private	421	Small	Abbreviated	Pass/Fail ONLY		62974	>$60K	15
R_1EYECy8BR4atKSs	100	Have begun participating in Core Clerkships (usually 3rd Year, occasionally 2nd Year or MD/PhD)		Clinical	25 - 27	22-27	Female	Non-Male	Caucasian		White	0	No	Never Married	<$20K	Anesthesiology		Mixed	Low	0.5	Moderate	1	1	1	0	1	1	1	6	Yes	-1	-1	-2	I have never considered taking a Leave of Absence from school for my personal well-being	89	MD	Pennsylvania	Northeast	Small urban area	Medium	Public	597	Medium	Standard	Pass/Fail ONLY		58807	$40 - $60K	14
R_2Xcz0hJivWSZf72	100	Currently on a Gap Year (e.g. Research, MBA, MPH, etc.)		Other	25 - 27	22-27	Female	Non-Male	Caucasian		White	0	No	Never Married	Between $20K and $100K	Internal Medicine		Medical	Low	0.75	High	0	1	0	1	1	1	0	4	Yes	-1	0	-1	I have considered taking a Leave of Absence from school for my personal well-being	89	MD	Pennsylvania	Northeast	Small urban area	Medium	Public	597	Medium	Standard	Pass/Fail ONLY		58807	$40 - $60K	14
R_3lKrJ77WpS9MVXy	100	Have begun participating in Core Clerkships (usually 3rd Year, occasionally 2nd Year or MD/PhD)		Clinical	25 - 27	22-27	Female	Non-Male	Asian		Asian	0	No	Married	<$20K	Pediatrics		Medical	Low	0.5	Moderate	1	1	0	0	0	1	0	3	No	-2	-1	-2	I have considered taking a Leave of Absence from school for my personal well-being	89	MD	Pennsylvania	Northeast	Small urban area	Medium	Public	597	Medium	Standard	Pass/Fail ONLY		58807	$40 - $60K	14
R_10Cn6ZhisT5TVqO	100	Pre-Clinical Coursework (usually 1st Year, occasionally 2nd Year or MD/PhD)		Pre-Clinical	22 - 24	22-27	Female	Non-Male	Caucasian		White	0	No	Never Married	I'd Prefer Not to Say	Obstetrics and Gynecology		Mixed	Mod	0.25	Low	1	1	1	0	1	1	1	6	Yes	-2	-1	-2	I have considered taking a Leave of Absence from school for my personal well-being	89	MD	Pennsylvania	Northeast	Small urban area	Medium	Public	597	Medium	Standard	Pass/Fail ONLY		58807	$40 - $60K	14
R_wUjZn5GhuasSPjH	100	Have completed Core Clerkships (usually 4th Year, occasionally 3rd Year or MD/PhD)		Clinical	>32	≥28	Male	Male	Caucasian,Other:	Middle Eastern	White	0	No	Never Married	Between $100K and $300K	Surgery		Surgical	Mod	0.75	High	1	0	1	0	1	1	1	5	Yes	-1	0	-1	I have never considered taking a Leave of Absence from school for my personal well-being	89	MD	Pennsylvania	Northeast	Small urban area	Medium	Public	597	Medium	Standard	Pass/Fail ONLY		58807	$40 - $60K	14
R_vpGqwGRzrt8pJCx	100	Pre-Clinical Coursework (usually 1st Year, occasionally 2nd Year or MD/PhD)		Pre-Clinical	22 - 24	22-27	Male	Male	Hispanic/Latinx		Hispanic/Latinx	1	No	Never Married	Between $100K and $300K	Surgery		Surgical	Mod	0.5	Moderate	1	0	1	0	0	1	0	3	No	0	1	1	I have never considered taking a Leave of Absence from school for my personal well-being	89	MD	Pennsylvania	Northeast	Small urban area	Medium	Public	597	Medium	Standard	Pass/Fail ONLY		58807	$40 - $60K	14
R_2OGEpdaZhsyA41F	100	Have begun participating in Core Clerkships (usually 3rd Year, occasionally 2nd Year or MD/PhD)		Clinical	25 - 27	22-27	Female	Non-Male	Caucasian		White	0	No	Never Married	<$20K	Emergency Medicine		Mixed	Mod	0.75	High	1	0	0	0	0	1	0	2	No	-1	-1	-1	I have never considered taking a Leave of Absence from school for my personal well-being	89	MD	Pennsylvania	Northeast	Small urban area	Medium	Public	597	Medium	Standard	Pass/Fail ONLY		58807	$40 - $60K	14
R_3oMHvdmiga68U6E	100	Pre-Clinical Coursework (usually 1st Year, occasionally 2nd Year or MD/PhD)		Pre-Clinical	22 - 24	22-27	Female	Non-Male	Caucasian		White	0	No	Never Married	I'd Prefer Not to Say	Emergency Medicine		Mixed	Mod	0.75	High	1	0	0	1	1	1	0	4	Yes	-1	0	-1	I have never considered taking a Leave of Absence from school for my personal well-being	89	MD	Pennsylvania	Northeast	Small urban area	Medium	Public	597	Medium	Standard	Pass/Fail ONLY		58807	$40 - $60K	14
R_1pRHBDwUz80X3Hv	100	Have begun participating in Core Clerkships (usually 3rd Year, occasionally 2nd Year or MD/PhD)		Clinical	22 - 24	22-27	Male	Male	Hispanic/Latinx		Hispanic/Latinx	1	No	Never Married	Between $20K and $100K	Family Medicine		Medical	Low	1	High	0	0	0	1	0	0	0	1	No	2	-1	0	I have never considered taking a Leave of Absence from school for my personal well-being	89	MD	Pennsylvania	Northeast	Small urban area	Medium	Public	597	Medium	Standard	Pass/Fail ONLY		58807	$40 - $60K	14
R_x9hYYmMBPVSjX2h	100	Currently on a Gap Year (e.g. Research, MBA, MPH, etc.)		Other	25 - 27	22-27	Female	Non-Male	Caucasian		White	0	Yes	Never Married	Between $100K and $300K	Psychiatry		Medical	Low	0.75	High	1	1	1	0	1	1	0	5	Yes	-2	-1	-2	I have considered taking a Leave of Absence from school for my personal well-being	66	MD	New York	Northeast	Large Metropolitan	Large	Private	442	Small	Abbreviated	Pass/Fail ONLY		58760	$40 - $60K	11
R_PvPJnCfRN8AzLEd	100	Have completed Core Clerkships (usually 4th Year, occasionally 3rd Year or MD/PhD)		Clinical	>32	≥28	Female	Non-Male	Other:	Afro-Caribbean	Black/African	1	No	Never Married	Between $100K and $300K	Surgery		Surgical	Mod	1	High	1	1	1	1	1	1	0	6	Yes	-2	-2	-2	I have taken a Leave of Absence from school for my personal well-being	66	MD	New York	Northeast	Large Metropolitan	Large	Private	442	Small	Abbreviated	Pass/Fail ONLY		58760	$40 - $60K	11
R_1onJ76e5G2XK7Wn	100	Pre-Clinical Coursework (usually 1st Year, occasionally 2nd Year or MD/PhD)		Pre-Clinical	25 - 27	22-27	Male	Male	Caucasian		White	0	Yes	Never Married	I'd Prefer Not to Say	Urology		Mixed	High	0	Low	0	0	0	1	0	0	0	1	No	2	1	0	I have never considered taking a Leave of Absence from school for my personal well-being	73	MD	Pennsylvania	Northeast	Urban Clusters	Small	Private	612	Medium	Abbreviated	Pass/Fail ONLY		59910	$40 - $60K	3
R_1plr8Ld3WDRdD3j	100	Have completed Core Clerkships (usually 4th Year, occasionally 3rd Year or MD/PhD)		Clinical	28 - 31	≥28	Female	Non-Male	Caucasian		White	0	No	Never Married	Between $100K and $300K	Family Medicine		Medical	Low	1	High	1	0	1	0	1	1	0	4	Yes	-1	-1	-2	I have considered taking a Leave of Absence from school for my personal well-being	73	MD	Pennsylvania	Northeast	Urban Clusters	Small	Private	612	Medium	Abbreviated	Pass/Fail + Recognitions for Honors/High Pass		59910	$40 - $60K	3
R_3k0OIMMOUktVUaF	100	Have completed Core Clerkships (usually 4th Year, occasionally 3rd Year or MD/PhD)		Clinical	>32	≥28	Female	Non-Male	Caucasian		White	0	No	Married	Between $20K and $100K	Internal Medicine		Medical	Low	1	High	0	0	0	0	0	0	0	0	No	2	2	2	I have taken a Leave of Absence from school for my personal well-being	73	MD	Pennsylvania	Northeast	Urban Clusters	Small	Private	612	Medium	Abbreviated	Pass/Fail + Recognitions for Honors/High Pass		59910	$40 - $60K	3
R_2wHVkVbv2YpcRDI	100	Have completed Core Clerkships (usually 4th Year, occasionally 3rd Year or MD/PhD)		Clinical	22 - 24	22-27	Female	Non-Male	Caucasian		White	0	No	Never Married	Between $20K and $100K	Internal Medicine		Medical	Low	0.75	High	1	1	1	1	1	1	1	7	Yes	-1	-2	-2	I have considered taking a Leave of Absence from school for my personal well-being	203	MD	California	West	Metropolitan	Large	Public	643	Medium	Abbreviated	Pass/Fail ONLY		41771.5	$40 - $60K	6
R_3KD9ijqIMqhzCrz	100	Currently on a Gap Year (e.g. Research, MBA, MPH, etc.)		Other	25 - 27	22-27	Other	Non-Male	Caucasian		White	0	Yes	Never Married	Between $100K and $300K	Obstetrics and Gynecology		Mixed	Mod	1	High	1	1	0	1	1	1	0	5	Yes	-2	-2	0	I have considered taking a Leave of Absence from school for my personal well-being	203	MD	California	West	Metropolitan	Large	Public	643	Medium	Abbreviated	Pass/Fail ONLY		41771.5	$40 - $60K	6
R_10wp1MPimnlq1Ig	100	Other:	completed core clerkships, on medical leave	Other	28 - 31	≥28	Female	Non-Male	Caucasian		White	0	Yes	Never Married	I'm Not Sure	Psychiatry		Medical	Low	1	High	1	1	1	0	1	1	1	6	Yes	-2	-2	-1	I have taken a Leave of Absence from school for my personal well-being	203	MD	California	West	Metropolitan	Large	Public	643	Medium	Abbreviated	Pass/Fail ONLY		41771.5	$40 - $60K	6
R_1P0igA3QEzwlGSZ	100	Pre-Clinical Coursework (usually 1st Year, occasionally 2nd Year or MD/PhD)		Pre-Clinical	22 - 24	22-27	Female	Non-Male	Black/African		Black/African	1	No	Never Married	<$20K	Internal Medicine	0	Medical	Low	0.75	High	0	0	0	0	0	0	0	0	No	2	2	1	I have never considered taking a Leave of Absence from school for my personal well-being	203	MD	California	West	Metropolitan	Large	Public	643	Medium	Abbreviated	Pass/Fail ONLY		41771.5	$40 - $60K	6
R_qI2I6cptHSqSlDH	100	Have completed Core Clerkships (usually 4th Year, occasionally 3rd Year or MD/PhD)		Clinical	25 - 27	22-27	Male	Male	Caucasian		White	0	No	Never Married	<$20K	Family Medicine		Medical	Low	1	High	1	1	1	0	0	1	0	4	Yes	0	0	-1	I have considered taking a Leave of Absence from school for my personal well-being	203	MD	California	West	Metropolitan	Large	Public	643	Medium	Abbreviated	Pass/Fail ONLY		41771.5	$40 - $60K	6
R_3gMh5BLlJKVhYpo	100	Have completed Core Clerkships (usually 4th Year, occasionally 3rd Year or MD/PhD)		Clinical	25 - 27	22-27	Female	Non-Male	Hispanic/Latinx		Hispanic/Latinx	1	No	Never Married	Between $100K and $300K	Internal Medicine		Medical	Low	0.75	High	1	1	0	1	0	1	0	4	Yes	1	1	1	I have never considered taking a Leave of Absence from school for my personal well-being	203	MD	California	West	Metropolitan	Large	Public	643	Medium	Abbreviated	Pass/Fail ONLY		41771.5	$40 - $60K	6
R_xDfOiXJpfvoGFBT	100	Have completed Core Clerkships (usually 4th Year, occasionally 3rd Year or MD/PhD)		Clinical	22 - 24	22-27	Female	Non-Male	Asian		Asian	0	No	Married	<$20K	Internal Medicine		Medical	Low	1	High	1	1	1	0	1	1	1	6	Yes	-1	-1	-1	I have considered taking a Leave of Absence from school for my personal well-being	203	MD	California	West	Metropolitan	Large	Public	643	Medium	Abbreviated	Pass/Fail + Recognitions for Honors/High Pass		41771.5	$40 - $60K	6
R_UoxfBoe57UZUyHv	100	Have begun participating in Core Clerkships (usually 3rd Year, occasionally 2nd Year or MD/PhD)		Clinical	22 - 24	22-27	Male	Male	Caucasian		White	0	No	Never Married	Between $20K and $100K	Neurosurgery		Surgical	High	1	High	1	1	1	1	0	1	1	6	Yes	2	1	-2	I have never considered taking a Leave of Absence from school for my personal well-being	203	MD	California	West	Metropolitan	Large	Public	643	Medium	Abbreviated	Pass/Fail ONLY		41771.5	$40 - $60K	6
R_3nMjlGJimmoZEKz	100	Pre-Clinical Coursework (usually 1st Year, occasionally 2nd Year or MD/PhD)		Pre-Clinical	28 - 31	≥28	Female	Non-Male	Caucasian		White	0	No	Never Married	Between $100K and $300K	Other:	#REF!			1	High	1	0	1	0	0	1	1	4	Yes	1	1	1	I have considered taking a Leave of Absence from school for my personal well-being	203	MD	California	West	Metropolitan	Large	Public	643	Medium	Abbreviated	Pass/Fail ONLY		41771.5	$40 - $60K	6
R_1LZ2ad5Ox83AeIf	100	Have completed Core Clerkships (usually 4th Year, occasionally 3rd Year or MD/PhD)		Clinical	25 - 27	22-27	Female	Non-Male	Caucasian		White	0	No	Never Married	Between $100K and $300K	Pediatrics		Medical	Low	0.75	High	1	0	0	0	1	1	0	3	No	-1	-1	-1	I have considered taking a Leave of Absence from school for my personal well-being	203	MD	California	West	Metropolitan	Large	Public	643	Medium	Abbreviated	Pass/Fail + Recognitions for Honors/High Pass		41771.5	$40 - $60K	6
R_21BTIa1BdBEyBgi	100	Have begun participating in Core Clerkships (usually 3rd Year, occasionally 2nd Year or MD/PhD)		Clinical	25 - 27	22-27	Female	Non-Male	Caucasian		White	0	No	Never Married	Between $100K and $300K	Psychiatry		Medical	Low	0.75	High	1	0	1	0	0	1	0	3	No	-1	-1	0	I have never considered taking a Leave of Absence from school for my personal well-being	203	MD	California	West	Metropolitan	Large	Public	643	Medium	Abbreviated	Pass/Fail ONLY		41771.5	$40 - $60K	6
R_2veadOi6j39jPVA	100	Currently on a Gap Year (e.g. Research, MBA, MPH, etc.)		Other	28 - 31	≥28	Female	Non-Male	Caucasian		White	0	No	Married	Between $20K and $100K	Undecided	#REF!			0.5	Moderate	1	1	1	1	1	1	1	7	Yes	-1	-1	-2	I have never considered taking a Leave of Absence from school for my personal well-being	203	MD	California	West	Metropolitan	Large	Public	643	Medium	Abbreviated	Pass/Fail + Recognitions for Honors/High Pass		41771.5	$40 - $60K	6
R_UKCdLKu8BjQcCt3	100	Currently on a Gap Year (e.g. Research, MBA, MPH, etc.)		Other	25 - 27	22-27	Female	Non-Male	Caucasian		White	0	No	Never Married	Between $100K and $300K	Obstetrics and Gynecology		Mixed	Mod	1	High	0	0	0	0	0	0	0	0	No	-1	1	1	I have never considered taking a Leave of Absence from school for my personal well-being	203	MD	California	West	Metropolitan	Large	Public	643	Medium	Abbreviated	Pass/Fail ONLY		41771.5	$40 - $60K	6
R_2Sl59TRP6VTmCLS	100	Pre-Clinical Coursework (usually 1st Year, occasionally 2nd Year or MD/PhD)		Pre-Clinical	25 - 27	22-27	Male	Male	Black/African		Black/African	1	No	Never Married	Between $20K and $100K	Internal Medicine		Medical	Low	0.5	Moderate	0	1	0	0	0	0	0	1	No	0	-1	0	I have never considered taking a Leave of Absence from school for my personal well-being	13	MD	New York	Northeast	Small urban area	Large	Private	403	Small	Standard	Pass/Fail ONLY		51690	$40 - $60K	70
R_AKB4NDtb5ZjYkHT	100	Have completed Core Clerkships (usually 4th Year, occasionally 3rd Year or MD/PhD)		Clinical	25 - 27	22-27	Female	Non-Male	Caucasian		White	0	No	Never Married	<$20K	Obstetrics and Gynecology		Mixed	Mod	1	High	1	1	0	0	1	0	0	3	No	0	1	1	I have never considered taking a Leave of Absence from school for my personal well-being	31	MD	Massachusetts	Northeast	Metropolitan	Large	Private	712	Medium	Abbreviated	Pass/Fail ONLY		63400	>$60K	1
R_81BHJYHo3mSHVHb	100	Have completed Core Clerkships (usually 4th Year, occasionally 3rd Year or MD/PhD)		Clinical	25 - 27	22-27	Male	Male	Caucasian		White	0	No	Married	>$300K	Surgery		Surgical	Mod	0.25	Low	1	1	0	1	1	1	0	5	Yes	-2	2	-1	I have never considered taking a Leave of Absence from school for my personal well-being	1	MD	Wisconsin	Midwest	Metropolitan	Large	Private	1044	Large	Standard	Letter Grades (A, B, C, etc.)		52800	$40 - $60K	60
R_2aKYbuVUnH2RGV2	100	Other:	preclinical + master's at the same time	Other	25 - 27	22-27	Female	Non-Male	Caucasian		White	0	No	Never Married	<$20K	Family Medicine		Medical	Low	0.25	Low	1	1	0	0	1	1	0	4	Yes	0	-1	-1	I have never considered taking a Leave of Absence from school for my personal well-being	15	MD	California	West	Metropolitan	Medium	Public	64	Small	0	Pass/Fail ONLY		20532	<$40K	110
R_0Tn2esGrHfTccA9	100	Pre-Clinical Coursework (usually 1st Year, occasionally 2nd Year or MD/PhD)		Pre-Clinical	25 - 27	22-27	Female	Non-Male	Hispanic/Latinx		Hispanic/Latinx	1	No	Never Married	Between $100K and $300K	Internal Medicine		Medical	Low	0.5	Moderate	0	1	1	0	1	1	0	4	Yes	1	0	-2	I have never considered taking a Leave of Absence from school for my personal well-being	15	MD	California	West	Metropolitan	Medium	Public	64	Small	0	Pass/Fail ONLY		20532	<$40K	110
R_2woVjQYkuaLJ8OX	100	Pre-Clinical Coursework (usually 1st Year, occasionally 2nd Year or MD/PhD)		Pre-Clinical	28 - 31	≥28	Female	Non-Male	Caucasian		White	0	Yes	Married	Between $20K and $100K	Obstetrics and Gynecology		Mixed	Mod	0.75	High	0	1	1	0	0	1	1	4	Yes	-1	0	-1	I have considered taking a Leave of Absence from school for my personal well-being	15	MD	California	West	Metropolitan	Medium	Public	64	Small	0	Pass/Fail ONLY		20532	<$40K	110
R_1FDNzf2BB6Q4k8O	100	Pre-Clinical Coursework (usually 1st Year, occasionally 2nd Year or MD/PhD)		Pre-Clinical	22 - 24	22-27	Female	Non-Male	Asian		Asian	0	I'd Prefer Not to Say	Never Married	<$20K	Ophthalmology		Mixed	Mod	0.5	Moderate	1	1	1	0	1	1	1	6	Yes	-1	-2	-2	I have considered taking a Leave of Absence from school for my personal well-being	14	MD	Illinois	Midwest	Urban Clusters	Medium	Public				Pass/Fail ONLY				100
R_2Yh2rxVuLpRTJeo	100	Pre-Clinical Coursework (usually 1st Year, occasionally 2nd Year or MD/PhD)		Pre-Clinical	22 - 24	22-27	Male	Male	Asian		Asian	0	No	Never Married	<$20K	Orthopaedic Surgery		Surgical	High	0.5	Moderate	0	0	0	0	0	0	0	0	No	1	1	2	I have never considered taking a Leave of Absence from school for my personal well-being	14	MD	Illinois	Midwest	Urban Clusters	Medium	Public				Pass/Fail ONLY				100
R_3PNTA3V55fURgZm	100	Have completed Core Clerkships (usually 4th Year, occasionally 3rd Year or MD/PhD)		Clinical	25 - 27	22-27	Female	Non-Male	Hispanic/Latinx		Hispanic/Latinx	1	No	Never Married	Between $100K and $300K	Urology		Mixed	High	1	High	1	1	1	1	0	1	0	5	Yes	0	-2	1	I have never considered taking a Leave of Absence from school for my personal well-being	20	MD	Puerto Rico	Territories	Medium-size urban areas	Small	Public		0	0	Letter Grades (A, B, C, etc.)			<$40K	110
R_29ph7cHXgcebtFz	100	Have completed Core Clerkships (usually 4th Year, occasionally 3rd Year or MD/PhD)		Clinical	25 - 27	22-27	Female	Non-Male	Hispanic/Latinx		Hispanic/Latinx	1	No	Never Married	Between $20K and $100K	Internal Medicine		Medical	Low	0.75	High	0	0	0	0	1	1	0	2	No	-2	-2	-2	I have never considered taking a Leave of Absence from school for my personal well-being	20	MD	Puerto Rico	Territories	Medium-size urban areas	Small	Public		0	0	Letter Grades (A, B, C, etc.)			<$40K	110
R_3gXYxWGleYPb5Ki	100	Have completed Core Clerkships (usually 4th Year, occasionally 3rd Year or MD/PhD)		Clinical	25 - 27	22-27	Female	Non-Male	Hispanic/Latinx		Hispanic/Latinx	1	No	Never Married	Between $100K and $300K	Pediatrics		Medical	Low	1	High	0	0	0	0	0	0	0	0	No	-1	-2	-2	I have considered taking a Leave of Absence from school for my personal well-being	20	MD	Puerto Rico	Territories	Medium-size urban areas	Small	Public		0	0	Letter Grades (A, B, C, etc.)			<$40K	110
R_CZGdZNEC4hy7WYF	100	Pre-Clinical Coursework (usually 1st Year, occasionally 2nd Year or MD/PhD)		Pre-Clinical	25 - 27	22-27	Female	Non-Male	Caucasian		White	0	No	Never Married	<$20K	Otolaryngology		Mixed	High	0.5	Moderate	0	0	0	0	0	1	0	1	No	0	1	-1	I have never considered taking a Leave of Absence from school for my personal well-being	5	MD	Washington	West	Medium-size urban areas	Medium	Public				Pass/Fail ONLY				110
R_24eG9DEtN2DFLJe	100	Have begun participating in Core Clerkships (usually 3rd Year, occasionally 2nd Year or MD/PhD)		Clinical	22 - 24	22-27	Female	Non-Male	Asian		Asian	0	No	Never Married	Between $20K and $100K	Obstetrics and Gynecology		Mixed	Mod	0.5	Moderate	1	0	1	1	1	1	1	6	Yes	-2	-1	-1	I have considered taking a Leave of Absence from school for my personal well-being	16										Pass/Fail ONLY				0
R_2cd8xNzHE3qrsUp	100	Pre-Clinical Coursework (usually 1st Year, occasionally 2nd Year or MD/PhD)		Pre-Clinical	22 - 24	22-27	Female	Non-Male	Caucasian,Hispanic/Latinx		Multiracial	0	Yes	Never Married	Between $100K and $300K	Internal Medicine		Medical	Low	0.75	High	1	1	1	1	1	1	1	7	Yes	-2	-2	-2	I have considered taking a Leave of Absence from school for my personal well-being	1	MD	Washington	West	Medium-size urban areas	Medium	Public				Pass/Fail ONLY				110
R_sdjCJVd8tKlNnjz	100	Pre-Clinical Coursework (usually 1st Year, occasionally 2nd Year or MD/PhD)		Pre-Clinical	28 - 31	≥28	Female	Non-Male	Hispanic/Latinx		Hispanic/Latinx	1	No	Never Married	Between $100K and $300K	Undecided	#REF!			0.5	Moderate	1	1	1	1	1	1	1	7	Yes	-2	-2	-2	I have considered taking a Leave of Absence from school for my personal well-being	186	MD	Illinois	Midwest	Large Metropolitan	Large	Private	756	Medium	Standard	Pass/Fail ONLY		59363	$40 - $60K	100
R_1dFvvvgpOFFDHMm	100	Have begun participating in Core Clerkships (usually 3rd Year, occasionally 2nd Year or MD/PhD)		Clinical	28 - 31	≥28	Male	Male	Caucasian		White	0	No	Never Married	Between $100K and $300K	Family Medicine		Medical	Low	0.5	Moderate	1	1	1	0	0	1	1	5	Yes	-1	1	-1	I have considered taking a Leave of Absence from school for my personal well-being	186	MD	Illinois	Midwest	Large Metropolitan	Large	Private	756	Medium	Standard	Pass/Fail ONLY		59363	$40 - $60K	100
R_2cARh13F0EblAc9	100	Have begun participating in Core Clerkships (usually 3rd Year, occasionally 2nd Year or MD/PhD)		Clinical	22 - 24	22-27	Female	Non-Male	Asian		Asian	0	Yes	Never Married	<$20K	Internal Medicine		Medical	Low	0.75	High	1	1	1	1	0	1	1	6	Yes	-1	-1	-1	I have never considered taking a Leave of Absence from school for my personal well-being	186	MD	Illinois	Midwest	Large Metropolitan	Large	Private	756	Medium	Standard	Pass/Fail ONLY		59363	$40 - $60K	100
R_eQDNH5vfuEaRYqJ	100	Pre-Clinical Coursework (usually 1st Year, occasionally 2nd Year or MD/PhD)		Pre-Clinical	22 - 24	22-27	Female	Non-Male	Asian		Asian	0	I'd Prefer Not to Say	Never Married	<$20K	Undecided	#REF!			0	Low	1	1	0	1	1	1	1	6	Yes	-2	-1	-2	I have never considered taking a Leave of Absence from school for my personal well-being	186	MD	Illinois	Midwest	Large Metropolitan	Large	Private	756	Medium	Standard	Pass/Fail + Recognitions for Honors/High Pass		59363	$40 - $60K	100
R_1YP8h13qafAO8Jb	100	Have begun participating in Core Clerkships (usually 3rd Year, occasionally 2nd Year or MD/PhD)		Clinical	25 - 27	22-27	Female	Non-Male					No	Never Married	Between $100K and $300K		0			0.75	High	1	1	1	0	0	1	0	4	Yes	-2	-2	-2	I have never considered taking a Leave of Absence from school for my personal well-being	186	MD	Illinois	Midwest	Large Metropolitan	Large	Private	756	Medium	Standard	Pass/Fail ONLY		59363	$40 - $60K	100
R_2zHljX9502Hyl5j	100	Pre-Clinical Coursework (usually 1st Year, occasionally 2nd Year or MD/PhD)		Pre-Clinical	<21	≤21	Female	Non-Male	Asian		Asian	0	No	Never Married	I'm Not Sure	Anesthesiology		Mixed	Low	0	Low	1	1	1	0	1	1	1	6	Yes	-1	-1	-1	I have considered taking a Leave of Absence from school for my personal well-being	7	MD	Washington D.C.	South	Metropolitan	Large	Private	477	Small	Abbreviated	Pass/Fail + Recognitions for Honors/High Pass		45254	$40 - $60K	94
R_xo3TEHuUbYquYXT	100	Have begun participating in Core Clerkships (usually 3rd Year, occasionally 2nd Year or MD/PhD)		Clinical	28 - 31	≥28	Female	Non-Male	Asian		Asian	0	No	Never Married	Between $20K and $100K	Psychiatry		Medical	Low	0	Low	1	1	0	0	0	1	0	3	No	-1	-1	-1	I have never considered taking a Leave of Absence from school for my personal well-being	48	MD	Hawaii	West	Medium-size urban areas	Small	Public	293	Small	Standard	Pass/Fail ONLY		54000	$40 - $60K	62
R_2DTT7OlJXT2Ob9u	100	Have begun participating in Core Clerkships (usually 3rd Year, occasionally 2nd Year or MD/PhD)		Clinical	25 - 27	22-27	I'd Prefer Not to Say		Prefer Not to Answer		Prefer Not to Answer		I'd Prefer Not to Say	Never Married	Between $100K and $300K	Surgery		Surgical	Mod	0	Low	1	1	1	1	1	1	0	6	Yes	-2	-2	-1	I have considered taking a Leave of Absence from school for my personal well-being	48	MD	Hawaii	West	Medium-size urban areas	Small	Public	293	Small	Standard	Pass/Fail ONLY		54000	$40 - $60K	62
R_2txvM3naRddmCnY	100	Have completed Core Clerkships (usually 4th Year, occasionally 3rd Year or MD/PhD)		Clinical	25 - 27	22-27	Female	Non-Male	Asian		Asian	0	No	Never Married	Between $20K and $100K	Obstetrics and Gynecology		Mixed	Mod	0.75	High	1	1	1	0	1	1	0	5	Yes	-2	-2	-2	I have never considered taking a Leave of Absence from school for my personal well-being	150	MD	Michigan	Midwest	Urban Clusters	Medium	Public	708	Medium	Abbreviated	Pass/Fail ONLY		66100	>$60K	100
R_2YrANKNUQC9nQ7x	100	Have begun participating in Core Clerkships (usually 3rd Year, occasionally 2nd Year or MD/PhD)		Clinical	25 - 27	22-27	Male	Male	Asian		Asian	0	No	Never Married	Between $100K and $300K	Emergency Medicine		Mixed	Mod	0.5	Moderate	1	1	1	1	1	1	1	7	Yes	-2	-2	-2	I have considered taking a Leave of Absence from school for my personal well-being	150	MD	Michigan	Midwest	Urban Clusters	Medium	Public	708	Medium	Abbreviated	Pass/Fail ONLY		66100	>$60K	100
R_1FhTRvynKFIC8Sj	100	Pre-Clinical Coursework (usually 1st Year, occasionally 2nd Year or MD/PhD)		Pre-Clinical	22 - 24	22-27	Female	Non-Male	Caucasian		White	0	No	Never Married	Between $20K and $100K	Family Medicine		Medical	Low	0.75	High	1	1	0	0	0	1	0	3	No				I have never considered taking a Leave of Absence from school for my personal well-being	150	MD	Michigan	Midwest	Urban Clusters	Medium	Public	708	Medium	Abbreviated	Pass/Fail ONLY		66100	>$60K	100
R_3j7MWBMIPYUALqI	100	Pre-Clinical Coursework (usually 1st Year, occasionally 2nd Year or MD/PhD)		Pre-Clinical	>32	≥28	Female	Non-Male	Black/African		Black/African	1	No	Never Married	Between $100K and $300K	Otolaryngology		Mixed	High	0.25	Low	1	1	1	0	1	1	0	5	Yes	-2	-2	-2	I have considered taking a Leave of Absence from school for my personal well-being	76	MD	Michigan	Midwest	Metropolitan	Medium	Public	1192	Large	Standard	Pass/Fail + Recognitions for Honors/High Pass		47726.5	$40 - $60K	70
R_UMl3WIc1JPD3CNP	100	Have completed Core Clerkships (usually 4th Year, occasionally 3rd Year or MD/PhD)		Clinical	25 - 27	22-27	Male	Male	Hispanic/Latinx		Hispanic/Latinx	1	Yes	Never Married	Between $100K and $300K	Pediatric Neurology		Medical	Mod	1	High	0	1	1	0	1	1	1	5	Yes	-1	-1	-1	I have considered taking a Leave of Absence from school for my personal well-being	2	MD	New Jersey	Northeast	Small urban area	Large	Public	721	Medium	Standard	Pass/Fail + Recognitions for Honors/High Pass		52489	$40 - $60K	74
R_2S8jdLiUC1GHkxb	100	Have begun participating in Core Clerkships (usually 3rd Year, occasionally 2nd Year or MD/PhD)		Clinical	25 - 27	22-27	Female	Non-Male	Asian		Asian	0	No	Never Married	Between $100K and $300K	Family Medicine		Medical	Low	0.75	High	0	1	0	1	0	1	0	3	No	1	-2	0	I have never considered taking a Leave of Absence from school for my personal well-being	224	MD	Pennsylvania	Northeast	Large Metropolitan	Large	Private	831	Medium	Standard	Pass/Fail + Recognitions for Honors/High Pass		55017	$40 - $60K	66
R_3CVMjG7vigh4fc6	100	Pre-Clinical Coursework (usually 1st Year, occasionally 2nd Year or MD/PhD)		Pre-Clinical	25 - 27	22-27	Female	Non-Male	Asian		Asian	0	No	Never Married	Between $20K and $100K	Internal Medicine		Medical	Low	0	Low	1	1	1	0	1	1	0	5	Yes	0	-1	-1	I have never considered taking a Leave of Absence from school for my personal well-being	224	MD	Pennsylvania	Northeast	Large Metropolitan	Large	Private	831	Medium	Standard	Pass/Fail ONLY		55017	$40 - $60K	66
R_3j6fzBB97th1HCT	100	Have begun participating in Core Clerkships (usually 3rd Year, occasionally 2nd Year or MD/PhD)		Clinical	25 - 27	22-27	Female	Non-Male	Caucasian		White	0	No	Never Married	Between $100K and $300K	Obstetrics and Gynecology		Mixed	Mod	0.25	Low	0	1	0	0	1	1	0	3	No	-1	-1	-2	I have never considered taking a Leave of Absence from school for my personal well-being	224	MD	Pennsylvania	Northeast	Large Metropolitan	Large	Private	831	Medium	Standard	Pass/Fail ONLY		55017	$40 - $60K	66
R_2Wu1OUkqawl3oT3	100	Pre-Clinical Coursework (usually 1st Year, occasionally 2nd Year or MD/PhD)		Pre-Clinical	28 - 31	≥28	Female	Non-Male	Caucasian,Hispanic/Latinx		Multiracial	0	Yes	Never Married	Between $20K and $100K	Obstetrics and Gynecology		Mixed	Mod	0.75	High	0	1	1	0	1	1	0	4	Yes	-1	-1	0	I have never considered taking a Leave of Absence from school for my personal well-being	224	MD	Pennsylvania	Northeast	Large Metropolitan	Large	Private	831	Medium	Standard	Pass/Fail ONLY		55017	$40 - $60K	66
R_1H1pRSyng7P5yki	100	Currently on a Gap Year (e.g. Research, MBA, MPH, etc.)		Other	28 - 31	≥28	Female	Non-Male	Prefer Not to Answer				I'd Prefer Not to Say	Never Married	I'd Prefer Not to Say	Other:	N/A			0.75	High	1	1	1	0	1	1	1	6	Yes	-2	-2	-2	I have considered taking a Leave of Absence from school for my personal well-being	224	MD	Pennsylvania	Northeast	Large Metropolitan	Large	Private	831	Medium	Standard	Pass/Fail ONLY		55017	$40 - $60K	66
R_ByOEU6yT4LEMpqx	100	Pre-Clinical Coursework (usually 1st Year, occasionally 2nd Year or MD/PhD)		Pre-Clinical	22 - 24	22-27	Female	Non-Male	Other:		Other	0	No	Never Married	Between $20K and $100K	Pediatrics		Medical	Low	0.25	Low	1	1	1	0	1	1	1	6	Yes	0	1	0	I have never considered taking a Leave of Absence from school for my personal well-being	224	MD	Pennsylvania	Northeast	Large Metropolitan	Large	Private	831	Medium	Standard	Pass/Fail ONLY		55017	$40 - $60K	66
R_1nNQ1wjAK3v5uQG	100	Pre-Clinical Coursework (usually 1st Year, occasionally 2nd Year or MD/PhD)		Pre-Clinical	28 - 31	≥28	Female	Non-Male	Prefer Not to Answer				No	Married	Between $100K and $300K	Psychiatry		Medical	Low	0.75	High	1	1	0	0	1	1	0	4	Yes	-1	-1	-1	I have never considered taking a Leave of Absence from school for my personal well-being	224	MD	Pennsylvania	Northeast	Large Metropolitan	Large	Private	831	Medium	Standard	Pass/Fail ONLY		55017	$40 - $60K	66
R_1MR452wArvhZNvX	100	Have completed Core Clerkships (usually 4th Year, occasionally 3rd Year or MD/PhD)		Clinical	25 - 27	22-27	Female	Non-Male	Caucasian		White	0	No	Never Married	>$300K	Internal Medicine		Medical	Low	1	High	0	1	0	0	1	0	0	2	No	2	2	2	I have never considered taking a Leave of Absence from school for my personal well-being	224	MD	Pennsylvania	Northeast	Large Metropolitan	Large	Private	831	Medium	Standard	Pass/Fail ONLY		55017	$40 - $60K	66
R_w4zsjjOtcLZMM2R	100	Pre-Clinical Coursework (usually 1st Year, occasionally 2nd Year or MD/PhD)		Pre-Clinical	22 - 24	22-27	Female	Non-Male	Caucasian		White	0	No	Never Married	Between $100K and $300K	Obstetrics and Gynecology		Mixed	Mod	0	Low	1	1	1	1	1	1	1	7	Yes	-2	-2	-2	I have considered taking a Leave of Absence from school for my personal well-being	10	MD	California	West	Medium-size urban areas	Medium	Public	284	Small	Standard	Pass/Fail ONLY		41552.5	$40 - $60K	91
R_1pofqcewIrXbnfn	100	Have completed Core Clerkships (usually 4th Year, occasionally 3rd Year or MD/PhD)		Clinical	25 - 27	22-27	Female	Non-Male	Caucasian		White	0	No	Never Married	Between $100K and $300K	Internal Medicine		Medical	Low	1	High	0	0	1	0	0	1	0	2	No	-1	1	-1	I have never considered taking a Leave of Absence from school for my personal well-being	47	MD	New York	Northeast	Medium-size urban areas	Large	Public	700	Medium	Standard	Letter Grades (A, B, C, etc.)		54415	$40 - $60K	79
R_2cCRlCFvKbSfoe4	100	Pre-Clinical Coursework (usually 1st Year, occasionally 2nd Year or MD/PhD)		Pre-Clinical	25 - 27	22-27	Female	Non-Male	Caucasian		White	0	No	Never Married	Between $100K and $300K	Physical Medicine and Rehabilitation		Medical	Low	1	High	1	0	1	1	1	1	0	5	Yes	-2	-2	-2	I have never considered taking a Leave of Absence from school for my personal well-being	76	MD	New York	Northeast	Urban Clusters	Medium	Private	862	Medium	Standard	Pass/Fail ONLY		54580	$40 - $60K	94
R_2e2o5UAkSlyAWIC	100	Currently on a Gap Year (e.g. Research, MBA, MPH, etc.)		Other	25 - 27	22-27	Female	Non-Male	Caucasian		White	0	No	Never Married	Between $100K and $300K	Emergency Medicine		Mixed	Mod	0.75	High	0	1	0	1	1	1	1	5	Yes	1	-1	-1	I have never considered taking a Leave of Absence from school for my personal well-being	2	MD	Massachusetts	Northeast	Metropolitan	Large	Private	709	Medium	Standard	Pass/Fail ONLY		62872	>$60K	29
R_UlumWrBY6GHYznP	100	Have completed Core Clerkships (usually 4th Year, occasionally 3rd Year or MD/PhD)		Clinical	25 - 27	22-27	Male	Male	Caucasian		White	0	No	Married	Between $20K and $100K	Ophthalmology		Mixed	Mod	1	High	1	0	1	0	1	1	0	4	Yes	0	-1	-1	I have never considered taking a Leave of Absence from school for my personal well-being	47	MD	Arizona	West	Large Metropolitan	Medium	Public	497	Small	Standard	Pass/Fail ONLY		43391	$40 - $60K	62
R_SZxpEXZ1xDmHYDn	100	Pre-Clinical Coursework (usually 1st Year, occasionally 2nd Year or MD/PhD)		Pre-Clinical	25 - 27	22-27	Female	Non-Male	Caucasian,Hispanic/Latinx		Multiracial	0	Yes	Never Married	Between $20K and $100K	Obstetrics and Gynecology		Mixed	Mod	0.5	Moderate	1	0	0	0	1	1	1	4	Yes	-1	0	1	I have never considered taking a Leave of Absence from school for my personal well-being	47	MD	Arizona	West	Large Metropolitan	Medium	Public	497	Small	Standard	Pass/Fail ONLY		43391	$40 - $60K	62
R_Ut0mzN1aR4pJZv3	100	Currently on a Gap Year (e.g. Research, MBA, MPH, etc.)		Other	22 - 24	22-27	Female	Non-Male	Caucasian		White	0	No	Never Married	Between $20K and $100K	Family Medicine		Medical	Low	0.75	High	1	0	1	0	1	1	1	5	Yes	-1	-1	-2	I have considered taking a Leave of Absence from school for my personal well-being	47	MD	Arizona	West	Large Metropolitan	Medium	Public	497	Small	Standard	Pass/Fail ONLY		43391	$40 - $60K	62
R_2ZKZEfTehOA5OPu	100	Pre-Clinical Coursework (usually 1st Year, occasionally 2nd Year or MD/PhD)		Pre-Clinical	25 - 27	22-27	Male	Male	Other:	Middle-Eastern	White	0	No	Never Married	Between $100K and $300K	Internal Medicine		Medical	Low	0.5	Moderate	1	1	1	1	1	1	0	6	Yes	-2	-1	-2	I have considered taking a Leave of Absence from school for my personal well-being	25	MD	California	West	Medium-size urban areas	Medium	Public	463	Small	Standard	Pass/Fail + Recognitions for Honors/High Pass		44462.5	$40 - $60K	40
R_3D5XQxbu63w9PH8	100	Have begun participating in Core Clerkships (usually 3rd Year, occasionally 2nd Year or MD/PhD)		Clinical	25 - 27	22-27	Male	Male	Caucasian		White	0	No	Never Married	Between $20K and $100K	Psychiatry		Medical	Low	0.75	High	1	1	1	0	1	1	1	6	Yes	1	-1	-1	I have considered taking a Leave of Absence from school for my personal well-being	25	MD	California	West	Medium-size urban areas	Medium	Public	463	Small	Standard	Pass/Fail ONLY		44462.5	$40 - $60K	40
R_5vgmWiS8gX1VwVH	100	Pre-Clinical Coursework (usually 1st Year, occasionally 2nd Year or MD/PhD)		Pre-Clinical	Less than or equal to 21	≤21	Female	Non-Male	Asian		Asian	0	No	Never Married	Between $20K and $100K	Obstetrics and Gynecology		Mixed	Mod	0.25	Low	1	1	1	1	1	1	1	7	Yes	-1	1	-1	I have never considered taking a Leave of Absence from school for my personal well-being	1	MD	Missouri	Midwest	Small urban area	Small	Public	465	Small	Standard	Letter Grades (A, B, C, etc.)		49610.5	$40 - $60K	88
R_OiJI2sdlNPhLysp	100	Pre-Clinical Coursework (usually 1st Year, occasionally 2nd Year or MD/PhD)		Pre-Clinical	Greater than or equal to 32	≥28	Female	Non-Male	Caucasian		White	0	Yes	Married	Between $20K and $100K	Family Medicine		Medical	Low	0.25	Low	1	0	1	0	1	1	0	4	Yes	-2	-2	-2	I have never considered taking a Leave of Absence from school for my personal well-being	43	MD	Virginia	South	Small urban area	Medium	Public	785	Medium	Standard	Pass/Fail + Recognitions for Honors/High Pass		42988.5	$40 - $60K	68
R_3GE2GPe7wpSDXBE	100	Pre-Clinical Coursework (usually 1st Year, occasionally 2nd Year or MD/PhD)		Pre-Clinical	25 - 27	22-27	Female	Non-Male	Asian,Caucasian		Multiracial	0	No	Never Married	Between $20K and $100K	Medicine-Pediatrics		Medical	Mod	0.75	High	1	0	1	1	1	1	0	5	Yes	-1	-2	-2	I have considered taking a Leave of Absence from school for my personal well-being	161	MD	New York	Northeast	Large Metropolitan	Large	Private	430	Small	Abbreviated	Pass/Fail ONLY		$-	<$40K	4
R_2b35WMexhgFWKkm	100	Pre-Clinical Coursework (usually 1st Year, occasionally 2nd Year or MD/PhD)		Pre-Clinical	22 - 24	22-27	Female	Non-Male	Caucasian		White	0	No	Never Married	<$20K	Pediatrics		Medical	Low	0.5	Moderate	1	1	1	0	1	1	0	5	Yes	0	1	-2	I have never considered taking a Leave of Absence from school for my personal well-being	2	MD	Ohio	Midwest	Medium-size urban areas	Medium	Public	705	Medium	Standard	Pass/Fail + Recognitions for Honors/High Pass	#REF!	41200	$40 - $60K	44
R_pENrU4AMjCR8G6R	100	Have completed Core Clerkships (usually 4th Year, occasionally 3rd Year or MD/PhD)		Clinical	25 - 27	22-27	Female	Non-Male	Hispanic/Latinx		Hispanic/Latinx	1	No	Never Married	Between $100K and $300K	Surgery		Surgical	Mod	0.25	Low	0	1	1	0	1	1	0	4	Yes	-2	-2	-1	I have never considered taking a Leave of Absence from school for my personal well-being	5	MD	Florida	South	Medium-size urban areas	Large	Public	488	Small	Standard	Letter Grades (A, B, C, etc.)		47737	$40 - $60K	94
R_1P627tq7CMyRS0o	100	Pre-Clinical Coursework (usually 1st Year, occasionally 2nd Year or MD/PhD)		Pre-Clinical	25 - 27	22-27	Female	Non-Male	Hispanic/Latinx		Hispanic/Latinx	1	Yes	Never Married	Between $100K and $300K	Emergency Medicine		Mixed	Mod	0.75	High	1	1	1	0	1	1	1	6	Yes	-2	-2	-2	I have considered taking a Leave of Absence from school for my personal well-being	128	MD	Ohio	Midwest	Small urban area	Small	Public	813	Medium	Standard	Pass/Fail ONLY		36244	<$40K	34
R_sFlStmxrqxn7JHH	100	Pre-Clinical Coursework (usually 1st Year, occasionally 2nd Year or MD/PhD)		Pre-Clinical	25 - 27	22-27	Female	Non-Male	Caucasian		White	0	No	Never Married	Between $20K and $100K	Family Medicine		Medical	Low	0.5	Moderate	1	1	1	0	1	1	1	6	Yes	-1	-1	-1	I have considered taking a Leave of Absence from school for my personal well-being	128	MD	Ohio	Midwest	Small urban area	Small	Public	813	Medium	Standard	Pass/Fail ONLY		36244	<$40K	34
R_2lOyHKSWHX589Z7	100	Have completed Core Clerkships (usually 4th Year, occasionally 3rd Year or MD/PhD)		Clinical	>32	≥28	Female	Non-Male	Caucasian		White	0	No	Never Married	Between $100K and $300K	Internal Medicine		Medical	Low	0.75	High	1	1	0	1	0	1	1	5	Yes	-1	-2	-1	I have never considered taking a Leave of Absence from school for my personal well-being	128	MD	Ohio	Midwest	Small urban area	Small	Public	813	Medium	Standard	Pass/Fail + Recognitions for Honors/High Pass		36244	<$40K	34
R_eEsrYJrS2ddwvhn	100	Have begun participating in Core Clerkships (usually 3rd Year, occasionally 2nd Year or MD/PhD)		Clinical	25 - 27	22-27	Female	Non-Male	Asian		Asian	0	No	Never Married	Between $20K and $100K	Psychiatry		Medical	Low	1	High	1	1	1	0	1	1	1	6	Yes	1	1	-2	I have considered taking a Leave of Absence from school for my personal well-being	128	MD	Ohio	Midwest	Small urban area	Small	Public	813	Medium	Standard	Pass/Fail ONLY		36244	<$40K	34
R_3lsS7HCXknaed8C	100	Have completed Core Clerkships (usually 4th Year, occasionally 3rd Year or MD/PhD)		Clinical	28 - 31	≥28	Female	Non-Male	Caucasian		White	0	No	Married	Between $100K and $300K	Obstetrics and Gynecology		Mixed	Mod	1	High	1	0	1	0	1	1	0	4	Yes	1	1	-1	I have never considered taking a Leave of Absence from school for my personal well-being	210	MD	Washington	West	Metropolitan	Large	Public	1113	Large	Abbreviated	Pass/Fail ONLY		52732.5	$40 - $60K	13
R_1CBCE82N5B2IUjP	100	Pre-Clinical Coursework (usually 1st Year, occasionally 2nd Year or MD/PhD)		Pre-Clinical	22 - 24	22-27	Female	Non-Male	Caucasian,Native American		Multiracial	0	Yes	Never Married	<$20K	Family Medicine		Medical	Low	1	High	1	1	1	0	1	1	1	6	Yes	1	-1	-2	I have never considered taking a Leave of Absence from school for my personal well-being	210	MD	Washington	West	Metropolitan	Large	Public	1113	Large	Abbreviated	Pass/Fail ONLY		52732.5	$40 - $60K	13
R_2eRombW9BWHT3wo	100	Have completed Core Clerkships (usually 4th Year, occasionally 3rd Year or MD/PhD)		Clinical	25 - 27	22-27	Male	Male	Asian,Caucasian		Multiracial	0	No	Never Married	Between $100K and $300K	Internal Medicine		Medical	Low	1	High	0	1	0	0	0	1	0	2	No	1	-1	-1	I have never considered taking a Leave of Absence from school for my personal well-being	210	MD	Washington	West	Metropolitan	Large	Public	1113	Large	Abbreviated	Pass/Fail ONLY		52732.5	$40 - $60K	13
R_1Iz4nMFMLl5Gbfb	100	Have begun participating in Core Clerkships (usually 3rd Year, occasionally 2nd Year or MD/PhD)		Clinical	>32	≥28	Female	Non-Male	Caucasian		White	0	No	Divorced	>$300K	Obstetrics and Gynecology		Mixed	Mod	1	High	1	1	1	0	1	1	1	6	Yes	-1	-2	-2	I have taken a Leave of Absence from school for my personal well-being	210	MD	Washington	West	Metropolitan	Large	Public	1113	Large	Abbreviated	Pass/Fail ONLY		52732.5	$40 - $60K	13
R_1FbkX4CmmLYdLYE	100	Pre-Clinical Coursework (usually 1st Year, occasionally 2nd Year or MD/PhD)		Pre-Clinical	28 - 31	≥28	Female	Non-Male	Caucasian		White	0	No	Never Married	<$20K	Pediatrics		Medical	Low	0.25	Low	1	0	0	0	0	1	0	2	No	2	2	2	I have never considered taking a Leave of Absence from school for my personal well-being	210	MD	Washington	West	Metropolitan	Large	Public	1113	Large	Abbreviated	Pass/Fail ONLY		52732.5	$40 - $60K	13
R_1NzEXSMZPx9L9OK	100	Pre-Clinical Coursework (usually 1st Year, occasionally 2nd Year or MD/PhD)		Pre-Clinical	25 - 27	22-27	Male	Male	Caucasian		White	0	No	Never Married	Between $20K and $100K	Pediatrics		Medical	Low	0.75	High	0	1	0	0	1	0	1	3	No	1	-1	0	I have never considered taking a Leave of Absence from school for my personal well-being	210	MD	Washington	West	Metropolitan	Large	Public	1113	Large	Abbreviated	Pass/Fail ONLY		52732.5	$40 - $60K	13
R_3LYaQngnViUL6Dg	100	Pre-Clinical Coursework (usually 1st Year, occasionally 2nd Year or MD/PhD)		Pre-Clinical	25 - 27	22-27	Female	Non-Male	Caucasian		White	0	No	Never Married	Between $100K and $300K	Surgery		Surgical	Mod	0.5	Moderate	1	1	1	1	1	1	1	7	Yes	-2	-2	-2	I have considered taking a Leave of Absence from school for my personal well-being	210	MD	Washington	West	Metropolitan	Large	Public	1113	Large	Abbreviated	Pass/Fail ONLY		52732.5	$40 - $60K	13
R_3e9bHVyDiMFTU9f	100	Have begun participating in Core Clerkships (usually 3rd Year, occasionally 2nd Year or MD/PhD)		Clinical	25 - 27	22-27	Female	Non-Male	Caucasian		White	0	No	Never Married	I'd Prefer Not to Say	Surgery		Surgical	Mod	0.5	Moderate	1	1	1	0	1	1	1	6	Yes	-1	-1	-1	I have considered taking a Leave of Absence from school for my personal well-being	100	MD	Illinois	Midwest	Large Metropolitan	Large	Private	632	Medium	Standard	Pass/Fail ONLY		62088	>$60K	18
R_3dTjwPae5uCZAWa	100	Have completed Core Clerkships (usually 4th Year, occasionally 3rd Year or MD/PhD)		Clinical	28 - 31	≥28	Female	Non-Male	Asian		Asian	0	No	Never Married	>$300K	Pediatrics		Medical	Low	1	High	1	1	0	0	1	1	0	4	Yes	-1	-1	-1	I have considered taking a Leave of Absence from school for my personal well-being	100	MD	Oregon	West	Small urban area	Medium	Public	630	Medium	Abbreviated	Pass/Fail ONLY		55166	$40 - $60K	28
R_Tw1AiEUIYedmuat	100	Have completed Core Clerkships (usually 4th Year, occasionally 3rd Year or MD/PhD)		Clinical	28 - 31	≥28	Female	Non-Male	Caucasian,Pacific Islander		Multiracial	0	No	Married	Between $100K and $300K	Plastic Surgery		Surgical	High	1	High	1	1	1	0	1	1	0	5	Yes	-1	-2	-1	I have considered taking a Leave of Absence from school for my personal well-being	100	MD	Oregon	West	Small urban area	Medium	Public	630	Medium	Abbreviated	Pass/Fail ONLY		55166	$40 - $60K	28
R_78TNp3pczsf4Xmh	100	Have completed Core Clerkships (usually 4th Year, occasionally 3rd Year or MD/PhD)		Clinical	28 - 31	≥28	Female	Non-Male	Caucasian		White	0	No	Never Married	>$300K	Obstetrics and Gynecology		Mixed	Mod	1	High	1	1	1	0	0	1	0	4	Yes	-1	-1	-2	I have never considered taking a Leave of Absence from school for my personal well-being	100	MD	Oregon	West	Small urban area	Medium	Public	630	Medium	Abbreviated	Pass/Fail ONLY		55166	$40 - $60K	28
R_yWOTuGpYw7ClXUd	100	Have begun participating in Core Clerkships (usually 3rd Year, occasionally 2nd Year or MD/PhD)		Clinical	28 - 31	≥28	Female	Non-Male	Caucasian		White	0	No	Never Married	Between $100K and $300K	Plastic Surgery		Surgical	High	0.75	High	1	1	1	0	1	1	0	5	Yes	-1	-2	-2	I have never considered taking a Leave of Absence from school for my personal well-being	100	MD	Oregon	West	Small urban area	Medium	Public	630	Medium	Abbreviated	Pass/Fail ONLY		55166	$40 - $60K	28
R_3j9DH5pFBv0xX57	100	Pre-Clinical Coursework (usually 1st Year, occasionally 2nd Year or MD/PhD)		Pre-Clinical	25 - 27	22-27	Male	Male	Asian		Asian	0	No	Never Married	<$20K	Medicine-Pediatrics		Medical	Mod	0.5	Moderate	1	1	1	1	1	1	1	7	Yes	-1	-2	-1	I have considered taking a Leave of Absence from school for my personal well-being	89	MD	Pennsylvania	Northeast	Small urban area	Medium	Public	597	Medium	Standard	Pass/Fail ONLY		58807	$40 - $60K	14
R_2TYS1Le73SYlVDY	100	Pre-Clinical Coursework (usually 1st Year, occasionally 2nd Year or MD/PhD)		Pre-Clinical	22 - 24	22-27	Female	Non-Male	Caucasian,Native American		Multiracial	0	No	Never Married	<$20K	Orthopaedic Surgery		Surgical	High	1	High	0	0	0	1	0	0	0	1	No	-1	0	0	I have never considered taking a Leave of Absence from school for my personal well-being	89	MD	Pennsylvania	Northeast	Small urban area	Medium	Public	597	Medium	Standard	Pass/Fail ONLY		58807	$40 - $60K	14
R_2CJ9PwhNBtC8yo6	100	Have begun participating in Core Clerkships (usually 3rd Year, occasionally 2nd Year or MD/PhD)		Clinical	25 - 27	22-27	Female	Non-Male	Black/African		Black/African	1	Yes	Never Married	Between $20K and $100K	Psychiatry		Medical	Low	0.75	High	1	0	1	1	0	1	1	5	Yes	1	2	-1	I have considered taking a Leave of Absence from school for my personal well-being	89	MD	Pennsylvania	Northeast	Small urban area	Medium	Public	597	Medium	Standard	Pass/Fail ONLY		58807	$40 - $60K	14
R_1OWfG8dhWRZXL5u	100	Currently on a Gap Year (e.g. Research, MBA, MPH, etc.)		Other	25 - 27	22-27	Male	Male	Asian,Other:		Multiracial	0	No	Never Married	Between $100K and $300K	Orthopaedic Surgery		Surgical	High	1	High	0	1	1	0	0	1	0	3	No	-1	-1	-1	I have never considered taking a Leave of Absence from school for my personal well-being	6	MD	New York	Northeast	Small urban area	Small	Private	423	Small	Abbreviated	Pass/Fail ONLY		59100	$40 - $60K	34
R_2AXpX34AzwyR2ji	100	Have completed Core Clerkships (usually 4th Year, occasionally 3rd Year or MD/PhD)		Clinical	25 - 27	22-27	Female	Non-Male	Hispanic/Latinx		Hispanic/Latinx	1	No	Never Married	<$20K	Anesthesiology		Mixed	Low	0.75	High	1	1	1	0	0	1	1	5	Yes	-2	-1	-1	I have never considered taking a Leave of Absence from school for my personal well-being	6	MD	New York	Northeast	Small urban area	Small	Private	423	Small	Abbreviated	Pass/Fail + Recognitions for Honors/High Pass		59100	$40 - $60K	34
R_242Zi8Spukg581S	100	Pre-Clinical Coursework (usually 1st Year, occasionally 2nd Year or MD/PhD)		Pre-Clinical	25 - 27	22-27	Male	Male	Caucasian,Hispanic/Latinx		Multiracial	0	I'd Prefer Not to Say	Never Married	Between $20K and $100K	Emergency Medicine		Mixed	Mod	0.75	High	1	1	1	1	0	1	1	6	Yes	0	0	-1	I have never considered taking a Leave of Absence from school for my personal well-being	203	MD	California	West	Metropolitan	Large	Public	643	Medium	Abbreviated	Pass/Fail ONLY		41771.5	$40 - $60K	6
R_7W0NvCXPgYAHGZb	100	Have begun participating in Core Clerkships (usually 3rd Year, occasionally 2nd Year or MD/PhD)		Clinical	25 - 27	22-27	Female	Non-Male	Other:	Middle Eastern	White	0	Yes	Never Married	<$20K	Neurosurgery		Surgical	High	1	High	1	1	1	0	1	1	1	6	Yes	-2	-2	-2	I have taken a Leave of Absence from school for my personal well-being	203	MD	California	West	Metropolitan	Large	Public	643	Medium	Abbreviated	Pass/Fail ONLY		41771.5	$40 - $60K	6
R_2tmmo3G5tdh9cKI	100	Have completed Core Clerkships (usually 4th Year, occasionally 3rd Year or MD/PhD)		Clinical	28 - 31	≥28	Male	Male	Caucasian		White	0	No	Never Married	Between $100K and $300K	Urology		Mixed	High	0.5	Moderate	1	1	1	1	1	1	0	6	Yes	-2	-2	-2	I have considered taking a Leave of Absence from school for my personal well-being	203	MD	California	West	Metropolitan	Large	Public	643	Medium	Abbreviated	Pass/Fail + Recognitions for Honors/High Pass		41771.5	$40 - $60K	6
R_AzCwNdug4z2YL7j	100	Have completed Core Clerkships (usually 4th Year, occasionally 3rd Year or MD/PhD)		Clinical	25 - 27	22-27	Female	Non-Male	Caucasian		White	0	Yes	Never Married	<$20K	Neurosurgery		Surgical	High	0.25	Low	1	0	1	0	1	1	0	4	Yes	-2	-1	-2	I have taken a Leave of Absence from school for my personal well-being	203	MD	California	West	Metropolitan	Large	Public	643	Medium	Abbreviated	Pass/Fail ONLY		41771.5	$40 - $60K	6
R_BtPsws4t1nGYWIN	100	Have begun participating in Core Clerkships (usually 3rd Year, occasionally 2nd Year or MD/PhD)		Clinical	22 - 24	22-27	Female	Non-Male	Caucasian		White	0	Yes	Never Married	<$20K	Internal Medicine		Medical	Low	0.25	Low	1	0	1	1	0	1	1	5	Yes	-2	-1	0	I have considered taking a Leave of Absence from school for my personal well-being	59	MD	Maryland	South	Metropolitan	Large	Private	476	Small	Abbreviated	Pass/Fail ONLY		54900	$40 - $60K	2
R_2XpTjur3oLOt7GD	100	Pre-Clinical Coursework (usually 1st Year, occasionally 2nd Year or MD/PhD)		Pre-Clinical	22 - 24	22-27	Female	Non-Male	Caucasian		White	0	No	Never Married	<$20K	Surgery		Surgical	Mod	0.25	Low	1	0	1	0	1	1	0	4	Yes	1	-2	-1	I have considered taking a Leave of Absence from school for my personal well-being	59	MD	Maryland	South	Metropolitan	Large	Private	476	Small	Abbreviated	Pass/Fail ONLY		54900	$40 - $60K	2
R_WugUbp5tEMdks13	100	Pre-Clinical Coursework (usually 1st Year, occasionally 2nd Year or MD/PhD)		Pre-Clinical	22 - 24	22-27	Female	Non-Male	Asian		Asian	0	No	Never Married	Between $20K and $100K	Neurology		Medical	Mod	0.5	Moderate	1	1	1	1	1	1	0	6	Yes	-1	-1	-1	I have never considered taking a Leave of Absence from school for my personal well-being	1	MD	New York	Northeast	Large Metropolitan	Large	Public	760	Medium	Standard	Pass/Fail ONLY		54072.5	$40 - $60K	110
R_3g6jHtD4tVk0VJ4	100	Have completed Core Clerkships (usually 4th Year, occasionally 3rd Year or MD/PhD)		Clinical	25 - 27	22-27	Male	Male	Caucasian		White	0	No	Never Married	Between $100K and $300K	Emergency Medicine		Mixed	Mod	1	High	1	1	1	0	1	1	1	6	Yes	-1	-2	-2	I have never considered taking a Leave of Absence from school for my personal well-being	186	MD	Illinois	Midwest	Large Metropolitan	Large	Private	756	Medium	Standard	Pass/Fail ONLY		59363	$40 - $60K	100
R_1QoXfgW3XWPVndU	100	Have begun participating in Core Clerkships (usually 3rd Year, occasionally 2nd Year or MD/PhD)		Clinical	25 - 27	22-27	Female	Non-Male	Caucasian		White	0	No	Never Married	Between $100K and $300K	Emergency Medicine		Mixed	Mod	0.5	Moderate	1	1	0	0	1	1	1	5	Yes	-2	-1	-2	I have never considered taking a Leave of Absence from school for my personal well-being	186	MD	Illinois	Midwest	Large Metropolitan	Large	Private	756	Medium	Standard	Pass/Fail + Recognitions for Honors/High Pass		59363	$40 - $60K	100
R_VR0h3ZcPd4SGeMV	100	Pre-Clinical Coursework (usually 1st Year, occasionally 2nd Year or MD/PhD)		Pre-Clinical	<21	≤21	Female	Non-Male	Asian		Asian	0	No	Never Married	I'm Not Sure	Emergency Medicine		Mixed	Mod	0.5	Moderate	1	1	1	0	1	1	0	5	Yes	-1	0	-2	I have never considered taking a Leave of Absence from school for my personal well-being	186	MD	Illinois	Midwest	Large Metropolitan	Large	Private	756	Medium	Standard	Pass/Fail + Recognitions for Honors/High Pass		59363	$40 - $60K	100
R_1zcttdFSEruXKsV	100	Pre-Clinical Coursework (usually 1st Year, occasionally 2nd Year or MD/PhD)		Pre-Clinical	28 - 31	≥28	Male	Male	Asian		Asian	0	No	Never Married	Between $100K and $300K	Emergency Medicine		Mixed	Mod	0.5	Moderate	0	0	0	0	0	0	0	0	No	1	0	0	I have never considered taking a Leave of Absence from school for my personal well-being	186	MD	Illinois	Midwest	Large Metropolitan	Large	Private	756	Medium	Standard	Pass/Fail + Recognitions for Honors/High Pass		59363	$40 - $60K	100
R_2DT9JruzV91mf1Q	100	Pre-Clinical Coursework (usually 1st Year, occasionally 2nd Year or MD/PhD)		Pre-Clinical	25 - 27	22-27	Female	Non-Male	Caucasian		White	0	No	Never Married	<$20K	Obstetrics and Gynecology		Mixed	Mod	1	High	1	1	1	0	1	1	1	6	Yes	-2	-2	-2	I have never considered taking a Leave of Absence from school for my personal well-being	186	MD	Illinois	Midwest	Large Metropolitan	Large	Private	756	Medium	Standard	Pass/Fail + Recognitions for Honors/High Pass		59363	$40 - $60K	100
R_3oFOlf8UEHn5F11	100	Have begun participating in Core Clerkships (usually 3rd Year, occasionally 2nd Year or MD/PhD)		Clinical	25 - 27	22-27	Male	Male	Caucasian		White	0	Yes	Never Married	Between $100K and $300K	Ophthalmology		Mixed	Mod	0.75	High	1	0	0	0	0	1	1	3	No	-1	-2	-1	I have never considered taking a Leave of Absence from school for my personal well-being	186	MD	Illinois	Midwest	Large Metropolitan	Large	Private	756	Medium	Standard	Pass/Fail ONLY		59363	$40 - $60K	100
R_2agn0CxNbod9Ljc	100	Pre-Clinical Coursework (usually 1st Year, occasionally 2nd Year or MD/PhD)		Pre-Clinical	22 - 24	22-27	Female	Non-Male	Caucasian		White	0	No	Never Married	Between $100K and $300K	Obstetrics and Gynecology		Mixed	Mod	0.5	Moderate	1	1	1	1	1	1	1	7	Yes	-2	-1	-1	I have never considered taking a Leave of Absence from school for my personal well-being	44	MD	Pennsylvania	Northeast	Large Metropolitan	Large	Private	1038	Large	Abbreviated	Pass/Fail ONLY		58106	$40 - $60K	91
R_3noPdIYxhlk0AOD	100	Pre-Clinical Coursework (usually 1st Year, occasionally 2nd Year or MD/PhD)		Pre-Clinical	22 - 24	22-27	Female	Non-Male	Caucasian		White	0	No	Never Married	Between $20K and $100K	Obstetrics and Gynecology		Mixed	Mod	0.5	Moderate	1	1	0	0	1	1	0	4	Yes	-1	-1	-1	I have never considered taking a Leave of Absence from school for my personal well-being	44	MD	Pennsylvania	Northeast	Large Metropolitan	Large	Private	1038	Large	Abbreviated	Pass/Fail ONLY		58106	$40 - $60K	91
R_1HhKcsT3o7wR8EN	100	Pre-Clinical Coursework (usually 1st Year, occasionally 2nd Year or MD/PhD)		Pre-Clinical	25 - 27	22-27	Female	Non-Male	Caucasian		White	0	No	Never Married	Between $100K and $300K	Obstetrics and Gynecology		Mixed	Mod	0.5	Moderate	1	1	0	0	1	1	0	4	Yes	-1	-1	-1	I have never considered taking a Leave of Absence from school for my personal well-being	44	MD	Pennsylvania	Northeast	Large Metropolitan	Large	Private	1038	Large	Abbreviated	Pass/Fail ONLY		58106	$40 - $60K	91
R_1kLGcKLnv5BxwVG	84	Pre-Clinical Coursework (usually 1st Year, occasionally 2nd Year or MD/PhD)		Pre-Clinical	22 - 24	22-27	Female	Non-Male	Asian,Caucasian,Pacific Islander		Multiracial	0	No	Never Married	<$20K	Internal Medicine		Medical	Low	0.5	Moderate	0	0	0	0	0	0	0	0	No	-1	2	2	I have never considered taking a Leave of Absence from school for my personal well-being	48	MD	Hawaii	West	Medium-size urban areas	Small	Public	293	Small	Standard	Pass/Fail ONLY		54000	$40 - $60K	62
R_2WToszgbTXuuPBF	100	Have begun participating in Core Clerkships (usually 3rd Year, occasionally 2nd Year or MD/PhD)		Clinical	28 - 31	≥28	Female	Non-Male	Asian,Caucasian		Multiracial	0	No	Never Married	Between $100K and $300K	Family Medicine		Medical	Low	0.5	Moderate	0	1	1	0	0	1	0	3	No	-1	-1	-2	I have never considered taking a Leave of Absence from school for my personal well-being	48	MD	Hawaii	West	Medium-size urban areas	Small	Public	293	Small	Standard	Pass/Fail + Recognitions for Honors/High Pass		54000	$40 - $60K	62
R_1CsEPDOC1pJPQ7n	100	Pre-Clinical Coursework (usually 1st Year, occasionally 2nd Year or MD/PhD)		Pre-Clinical	22 - 24	22-27	Female	Non-Male	Caucasian		White	0	No	Never Married	I'm Not Sure	Radiology-Interventional		Mixed	High	0.5	Moderate	0	0	0	0	0	1	0	1	No	-1	-1	-1	I have never considered taking a Leave of Absence from school for my personal well-being	48	MD	Hawaii	West	Medium-size urban areas	Small	Public	293	Small	Standard	Pass/Fail ONLY		54000	$40 - $60K	62
R_3F4gQmQwN889huy	100	Pre-Clinical Coursework (usually 1st Year, occasionally 2nd Year or MD/PhD)		Pre-Clinical	22 - 24	22-27	Female	Non-Male	Asian,Caucasian		Multiracial	0	No	Never Married	<$20K	Emergency Medicine		Mixed	Mod	0.25	Low	1	1	1	0	0	1	0	4	Yes	0	-2	-1	I have never considered taking a Leave of Absence from school for my personal well-being	48	MD	Hawaii	West	Medium-size urban areas	Small	Public	293	Small	Standard	Pass/Fail ONLY		54000	$40 - $60K	62
R_XFjmZiYqQrVi1A5	100	Other:	M2 but we started clinical experiences first year- no core rotations until second year thlugh	Other	25 - 27	22-27	Female	Non-Male	Caucasian		White	0	No	Never Married	Between $100K and $300K	Emergency Medicine		Mixed	Mod	1	High	0	0	0	0	1	0	0	1	No	1	-1	0	I have never considered taking a Leave of Absence from school for my personal well-being	150	MD	Michigan	Midwest	Urban Clusters	Medium	Public	708	Medium	Abbreviated	Pass/Fail ONLY		66100	>$60K	100
R_3etswgEEgCUuBhR	100	Have completed Core Clerkships (usually 4th Year, occasionally 3rd Year or MD/PhD)		Clinical	25 - 27	22-27	Female	Non-Male	Caucasian		White	0	No	Never Married	Between $100K and $300K	Obstetrics and Gynecology		Mixed	Mod	1	High	0	0	0	0	1	1	0	2	No	-1	-1	-1	I have never considered taking a Leave of Absence from school for my personal well-being	150	MD	Michigan	Midwest	Urban Clusters	Medium	Public	708	Medium	Abbreviated	Pass/Fail + Recognitions for Honors/High Pass		66100	>$60K	100
R_1K8aBr4uQPfmRMx	100	Have begun participating in Core Clerkships (usually 3rd Year, occasionally 2nd Year or MD/PhD)		Clinical	25 - 27	22-27	Male	Male	Caucasian		White	0	No	Never Married	Between $20K and $100K	Emergency Medicine		Mixed	Mod	1	High	1	1	0	0	1	1	0	4	Yes	0	-1	-1	I have never considered taking a Leave of Absence from school for my personal well-being	150	MD	Michigan	Midwest	Urban Clusters	Medium	Public	708	Medium	Abbreviated	Pass/Fail ONLY		66100	>$60K	100
R_10oum16pk6hCeCT	100	Have begun participating in Core Clerkships (usually 3rd Year, occasionally 2nd Year or MD/PhD)		Clinical	25 - 27	22-27	Female	Non-Male	Caucasian,Hispanic/Latinx		Multiracial	0	No	Never Married	Between $100K and $300K	Family Medicine		Medical	Low	0.25	Low	1	0	1	0	1	1	1	5	Yes	-1	0	-1	I have never considered taking a Leave of Absence from school for my personal well-being	150	MD	Michigan	Midwest	Urban Clusters	Medium	Public	708	Medium	Abbreviated	Pass/Fail ONLY		66100	>$60K	100
R_rcFbajNfO0xKtyh	100	Have completed Core Clerkships (usually 4th Year, occasionally 3rd Year or MD/PhD)		Clinical	28 - 31	≥28	Male	Male	Asian		Asian	0	No	Never Married	Between $20K and $100K	Internal Medicine		Medical	Low	0.75	High	1	1	1	0	0	1	0	4	Yes	-2	-1	-1	I have never considered taking a Leave of Absence from school for my personal well-being	150	MD	Michigan	Midwest	Urban Clusters	Medium	Public	708	Medium	Abbreviated	Pass/Fail ONLY		66100	>$60K	100
R_O80OyHG6igVkJtT	100	Have begun participating in Core Clerkships (usually 3rd Year, occasionally 2nd Year or MD/PhD)		Clinical	22 - 24	22-27	Male	Male	Caucasian		White	0	No	Never Married	<$20K	Emergency Medicine		Mixed	Mod	0.25	Low	0	0	0	0	0	1	0	1	No	-1	1	2	I have never considered taking a Leave of Absence from school for my personal well-being	150	MD	Michigan	Midwest	Urban Clusters	Medium	Public	708	Medium	Abbreviated	Pass/Fail ONLY		66100	>$60K	100
R_27NbyATKFsO2Jt3	100	Pre-Clinical Coursework (usually 1st Year, occasionally 2nd Year or MD/PhD)		Pre-Clinical	22 - 24	22-27	Female	Non-Male	Caucasian		White	0	Yes	Never Married	Between $20K and $100K	Surgery		Surgical	Mod	0.5	Moderate	0	0	0	1	1	1	1	4	Yes	-1	0	0	I have never considered taking a Leave of Absence from school for my personal well-being	150	MD	Michigan	Midwest	Urban Clusters	Medium	Public	708	Medium	Abbreviated	Pass/Fail ONLY		66100	>$60K	100
R_12m4TY20w4dyloW	100	Have begun participating in Core Clerkships (usually 3rd Year, occasionally 2nd Year or MD/PhD)		Clinical	25 - 27	22-27	Female	Non-Male	Caucasian		White	0	No	Never Married	Between $100K and $300K	Obstetrics and Gynecology		Mixed	Mod	0.75	High	0	1	0	1	0	0	0	2	No	-1	-1	-1		150	MD	Michigan	Midwest	Urban Clusters	Medium	Public	708	Medium	Abbreviated	Pass/Fail + Recognitions for Honors/High Pass		66100	>$60K	100
R_zf0HhUM8zbauPLz	100	Pre-Clinical Coursework (usually 1st Year, occasionally 2nd Year or MD/PhD)		Pre-Clinical	22 - 24	22-27	Female	Non-Male	Asian		Asian	0	No	Never Married	Between $20K and $100K	Emergency Medicine		Mixed	Mod	0.75	High	1	1	1	1	1	1	1	7	Yes	1	1	-1	I have never considered taking a Leave of Absence from school for my personal well-being	150	MD	Michigan	Midwest	Urban Clusters	Medium	Public	708	Medium	Abbreviated	Pass/Fail ONLY		66100	>$60K	100
R_RLj8HJrx68dui53	100	Pre-Clinical Coursework (usually 1st Year, occasionally 2nd Year or MD/PhD)		Pre-Clinical	>32	≥28	Male	Male	Caucasian		White	0	No	Married	Between $100K and $300K	Internal Medicine		Medical	Low	0.25	Low	1	0	1	0	0	1	1	4	Yes	0	-1	-1	I have never considered taking a Leave of Absence from school for my personal well-being	31	MD	Louisiana	South	Medium-size urban areas	Small	Public	788	Medium	Abbreviated	Letter Grades (A, B, C, etc.)		46244.5	$40 - $60K	100
R_3PNWztHD7Hu0hQn	100	Pre-Clinical Coursework (usually 1st Year, occasionally 2nd Year or MD/PhD)		Pre-Clinical	25 - 27	22-27	Male	Male	Prefer Not to Answer		Prefer Not to Answer		No	Never Married	I'd Prefer Not to Say	Radiology-Interventional		Mixed	High	0.5	Moderate	1	1	1	0	0	1	0	4	Yes	-1	-2	-1	I have never considered taking a Leave of Absence from school for my personal well-being	31	MD	Louisiana	South	Medium-size urban areas	Small	Public	788	Medium	Abbreviated	Pass/Fail + Recognitions for Honors/High Pass		46244.5	$40 - $60K	100
R_2VezpViwz2yxOwe	100	Pre-Clinical Coursework (usually 1st Year, occasionally 2nd Year or MD/PhD)		Pre-Clinical	22 - 24	22-27	Female	Non-Male	Caucasian		White	0	No	Never Married	Between $100K and $300K	Internal Medicine		Medical	Low	0.75	High	1	0	0	1	0	1	0	3	No	0	-1	-1	I have never considered taking a Leave of Absence from school for my personal well-being	31	MD	Louisiana	South	Medium-size urban areas	Small	Public	788	Medium	Abbreviated	Pass/Fail + Recognitions for Honors/High Pass		46244.5	$40 - $60K	100
R_3ha1kXsCefDIEue	100	Pre-Clinical Coursework (usually 1st Year, occasionally 2nd Year or MD/PhD)		Pre-Clinical	>32	≥28	Female	Non-Male	Other:	White	White	0	No	Never Married	Between $100K and $300K	Family Medicine		Medical	Low	0.75	High	1	1	1	0	0	1	0	4	Yes	-2	-2	-2	I have never considered taking a Leave of Absence from school for my personal well-being	31	MD	Louisiana	South	Medium-size urban areas	Small	Public	788	Medium	Abbreviated	Pass/Fail + Recognitions for Honors/High Pass		46244.5	$40 - $60K	100
R_3p4nOlRv1iYxIYt	100	Have completed Core Clerkships (usually 4th Year, occasionally 3rd Year or MD/PhD)		Clinical	25 - 27	22-27	Male	Male	Native American		Native American	1	No	Never Married	Between $100K and $300K	Emergency Medicine		Mixed	Mod	1	High	1	1	1	0	1	1	0	5	Yes	0	-2	-1	I have never considered taking a Leave of Absence from school for my personal well-being	1	MD	West Virginia	South	Urban Clusters	Medium	Public	335	Small	Abbreviated	Letter Grades (A, B, C, etc.)		40296	$40 - $60K	94
R_2VyELIhkJ7lZS7a	100	Have begun participating in Core Clerkships (usually 3rd Year, occasionally 2nd Year or MD/PhD)		Clinical	25 - 27	22-27	Female	Non-Male	Caucasian		White	0	No	Never Married	Between $100K and $300K	Pediatrics		Medical	Low	0.5	Moderate	0	0	0	0	0	1	0	1	No	-1	-2	-1	I have never considered taking a Leave of Absence from school for my personal well-being	41	MD	Illinois	Midwest	Large Metropolitan	Large	Public	1283	Large	Standard	Pass/Fail ONLY		69948	>$60K	55
R_27scWWiDX2Blma0	100	Have begun participating in Core Clerkships (usually 3rd Year, occasionally 2nd Year or MD/PhD)		Clinical	25 - 27	22-27	Female	Non-Male	Caucasian		White	0	No	Never Married	<$20K	Obstetrics and Gynecology		Mixed	Mod	1	High	1	1	1	0	1	1	0	5	Yes	1	-2	-2	I have never considered taking a Leave of Absence from school for my personal well-being	41	MD	Illinois	Midwest	Large Metropolitan	Large	Public	1283	Large	Standard	Pass/Fail ONLY		69948	>$60K	55
R_31ZOu2uv8TmQkoT	100	Have completed Core Clerkships (usually 4th Year, occasionally 3rd Year or MD/PhD)		Clinical	28 - 31	≥28	Female	Non-Male	Asian		Asian	0	No	Never Married	Between $100K and $300K	Ophthalmology		Mixed	Mod	1	High	0	0	0	0	0	0	0	0	No	-1	0	0	I have never considered taking a Leave of Absence from school for my personal well-being	41	MD	Illinois	Midwest	Large Metropolitan	Large	Public	1283	Large	Standard	Pass/Fail ONLY		69948	>$60K	55
R_1Fx3c24WyxvKY38	100	Have begun participating in Core Clerkships (usually 3rd Year, occasionally 2nd Year or MD/PhD)		Clinical	22 - 24	22-27	Female	Non-Male	Caucasian		White	0	No	Never Married	<$20K	Dermatology		Mixed	High	0.5	Moderate	1	1	1	0	0	1	0	4	Yes	-1	-1	-1	I have never considered taking a Leave of Absence from school for my personal well-being	76	MD	Michigan	Midwest	Metropolitan	Medium	Public	1192	Large	Standard	Pass/Fail + Recognitions for Honors/High Pass		47726.5	$40 - $60K	70
R_2z7MUHfrNkxoWuw	100	Pre-Clinical Coursework (usually 1st Year, occasionally 2nd Year or MD/PhD)		Pre-Clinical	22 - 24	22-27	Female	Non-Male	Caucasian		White	0	No	Never Married	<$20K	Emergency Medicine		Mixed	Mod	0.5	Moderate	1	0	0	0	1	1	0	3	No	1	-2	-1	I have never considered taking a Leave of Absence from school for my personal well-being	76	MD	Michigan	Midwest	Metropolitan	Medium	Public	1192	Large	Standard	Pass/Fail + Recognitions for Honors/High Pass		47726.5	$40 - $60K	70
R_28BW1NvoHgtaP3e	84	Pre-Clinical Coursework (usually 1st Year, occasionally 2nd Year or MD/PhD)		Pre-Clinical	25 - 27	22-27	Male	Male	Caucasian		White	0	No	Never Married	Between $100K and $300K	Medicine-Pediatrics		Medical	Mod	0.75	High	1	1	0	0	1	1	1	5	Yes	1	2	1	I have never considered taking a Leave of Absence from school for my personal well-being	76	MD	Michigan	Midwest	Metropolitan	Medium	Public	1192	Large	Standard	Pass/Fail + Recognitions for Honors/High Pass		47726.5	$40 - $60K	70
R_2YsScztWQwYmXjR	100	Pre-Clinical Coursework (usually 1st Year, occasionally 2nd Year or MD/PhD)		Pre-Clinical	25 - 27	22-27	Female	Non-Male	Asian,Caucasian		Multiracial	0	Yes	Never Married	Between $100K and $300K	Obstetrics and Gynecology		Mixed	Mod	0.75	High	1	1	1	0	1	1	1	6	Yes	-1	0	-1	I have never considered taking a Leave of Absence from school for my personal well-being	76	MD	Michigan	Midwest	Metropolitan	Medium	Public	1192	Large	Standard	Pass/Fail + Recognitions for Honors/High Pass		47726.5	$40 - $60K	70
R_117WrqkhM1Mjbrf	100	Currently on a Gap Year (e.g. Research, MBA, MPH, etc.)		Other	28 - 31	≥28	Female	Non-Male	Caucasian		White	0	Yes	Never Married	<$20K	Psychiatry		Medical	Low	0.5	Moderate	1	0	1	0	1	1	1	5	Yes	-1	-2	-1	I have never considered taking a Leave of Absence from school for my personal well-being	76	MD	Michigan	Midwest	Metropolitan	Medium	Public	1192	Large	Standard	Pass/Fail + Recognitions for Honors/High Pass		47726.5	$40 - $60K	70
R_XFEeYHN7Hm76eGZ	100	Have begun participating in Core Clerkships (usually 3rd Year, occasionally 2nd Year or MD/PhD)		Clinical	25 - 27	22-27	Male	Male	Caucasian		White	0	No	Never Married	Between $20K and $100K	Orthopaedic Surgery		Surgical	High	0	Low	1	1	1	0	0	1	0	4	Yes	-1	-1	-1	I have never considered taking a Leave of Absence from school for my personal well-being	2	MD	New Jersey	Northeast	Small urban area	Large	Public	721	Medium	Standard	Pass/Fail ONLY		52489	$40 - $60K	74
R_r0Tfzrnd1HQ13nH	100	Pre-Clinical Coursework (usually 1st Year, occasionally 2nd Year or MD/PhD)		Pre-Clinical	22 - 24	22-27	Female	Non-Male	Caucasian		White	0	No	Never Married	Between $20K and $100K	Obstetrics and Gynecology		Mixed	Mod	0.25	Low	1	0	0	0	1	1	1	4	Yes	0	1	0	I have never considered taking a Leave of Absence from school for my personal well-being	1	MD	Missouri	Midwest	Medium-size urban areas	Medium	Private	717	Medium	Standard	Pass/Fail ONLY		55760	$40 - $60K	74
R_31gBvdiaPLtHe1m	100	Have completed Core Clerkships (usually 4th Year, occasionally 3rd Year or MD/PhD)		Clinical	25 - 27	22-27	Female	Non-Male	Caucasian		White	0	No	Never Married	Between $100K and $300K	Family Medicine		Medical	Low	1	High	1	1	1	0	1	1	0	5	Yes	-1	-1	-2	I have never considered taking a Leave of Absence from school for my personal well-being	64	MD	New York	Northeast	Small urban area	Medium	Public	672	Medium	0	Pass/Fail ONLY		17395	<$40K	100
R_egMovKMuTH7cwLf	100	Have completed Core Clerkships (usually 4th Year, occasionally 3rd Year or MD/PhD)		Clinical	22 - 24	22-27	Female	Non-Male	Asian		Asian	0	No	Never Married	Between $20K and $100K	Obstetrics and Gynecology		Mixed	Mod	1	High	0	0	0	0	0	1	0	1	No	0	0	-1	I have never considered taking a Leave of Absence from school for my personal well-being	64	MD	New York	Northeast	Small urban area	Medium	Public	672	Medium	0	Pass/Fail ONLY		17395	<$40K	100
R_2rjuWj2663RY5Et	100	Pre-Clinical Coursework (usually 1st Year, occasionally 2nd Year or MD/PhD)		Pre-Clinical	22 - 24	22-27	Female	Non-Male	Caucasian		White	0	No	Never Married	Between $100K and $300K	Anesthesiology		Mixed	Low	0.75	High	1	1	1	0	1	1	0	5	Yes	-1	-1	-1	I have never considered taking a Leave of Absence from school for my personal well-being	224	MD	Pennsylvania	Northeast	Large Metropolitan	Large	Private	831	Medium	Standard	Pass/Fail ONLY		55017	$40 - $60K	66
R_1ltPxD8lnWPSroc	100	Pre-Clinical Coursework (usually 1st Year, occasionally 2nd Year or MD/PhD)		Pre-Clinical	22 - 24	22-27	Female	Non-Male	Caucasian		White	0	No	Never Married	<$20K	Dermatology		Mixed	High	0.75	High	1	0	1	0	1	1	1	5	Yes	-1	-2	-2	I have never considered taking a Leave of Absence from school for my personal well-being	224	MD	Pennsylvania	Northeast	Large Metropolitan	Large	Private	831	Medium	Standard	Pass/Fail ONLY		55017	$40 - $60K	66
R_3JrbIjaxuDsXflQ	100	Pre-Clinical Coursework (usually 1st Year, occasionally 2nd Year or MD/PhD)		Pre-Clinical	28 - 31	≥28	Male	Male	Asian		Asian	0	No	Never Married	Between $100K and $300K	Emergency Medicine		Mixed	Mod	0.25	Low	0	1	0	0	0	0	0	1	No	-1	-1	-1	I have never considered taking a Leave of Absence from school for my personal well-being	224	MD	Pennsylvania	Northeast	Large Metropolitan	Large	Private	831	Medium	Standard	Pass/Fail ONLY		55017	$40 - $60K	66
R_1FRERwhJW0wP09O	100	Pre-Clinical Coursework (usually 1st Year, occasionally 2nd Year or MD/PhD)		Pre-Clinical	22 - 24	22-27	Female	Non-Male	Caucasian		White	0	No	Never Married	Between $20K and $100K	Internal Medicine		Medical	Low	0.75	High	1	0	1	0	1	1	0	4	Yes	-1	1	-1	I have never considered taking a Leave of Absence from school for my personal well-being	224	MD	Pennsylvania	Northeast	Large Metropolitan	Large	Private	831	Medium	Standard	Pass/Fail ONLY		55017	$40 - $60K	66
R_2PqaDzxPl6PDT18	100	Pre-Clinical Coursework (usually 1st Year, occasionally 2nd Year or MD/PhD)		Pre-Clinical	22 - 24	22-27	Male	Male	Caucasian,Hispanic/Latinx		Multiracial	0	No	Never Married	Between $100K and $300K	Internal Medicine		Medical	Low	0.75	High	1	1	1	0	1	1	0	5	Yes	-1	-2	-1	I have never considered taking a Leave of Absence from school for my personal well-being	224	MD	Pennsylvania	Northeast	Large Metropolitan	Large	Private	831	Medium	Standard	Pass/Fail ONLY		55017	$40 - $60K	66
R_124OMaE4wwbozJj	100	Pre-Clinical Coursework (usually 1st Year, occasionally 2nd Year or MD/PhD)		Pre-Clinical	25 - 27	22-27	Female	Non-Male	Caucasian		White	0	No	Never Married	I'm Not Sure	Obstetrics and Gynecology		Mixed	Mod	0.5	Moderate	0	0	1	1	0	1	1	4	Yes	0	0	-1	I have never considered taking a Leave of Absence from school for my personal well-being	224	MD	Pennsylvania	Northeast	Large Metropolitan	Large	Private	831	Medium	Standard	Pass/Fail ONLY		55017	$40 - $60K	66
R_3M35YQCdnYZZCyi	100	Pre-Clinical Coursework (usually 1st Year, occasionally 2nd Year or MD/PhD)		Pre-Clinical	22 - 24	22-27	Male	Male	Hispanic/Latinx		Hispanic/Latinx	1	No	Never Married	Between $20K and $100K	Orthopaedic Surgery		Surgical	High	0.25	Low	0	0	0	0	0	0	0	0	No	-1	1	-1	I have never considered taking a Leave of Absence from school for my personal well-being	224	MD	Pennsylvania	Northeast	Large Metropolitan	Large	Private	831	Medium	Standard	Pass/Fail ONLY		55017	$40 - $60K	66
R_wZEoUzgJXxq1XfH	100	Pre-Clinical Coursework (usually 1st Year, occasionally 2nd Year or MD/PhD)		Pre-Clinical	22 - 24	22-27	Female	Non-Male	Caucasian		White	0	No	Never Married	Between $100K and $300K	Orthopaedic Surgery		Surgical	High	0	Low	1	1	1	1	0	1	0	5	Yes	-1	-1	-2	I have never considered taking a Leave of Absence from school for my personal well-being	224	MD	Pennsylvania	Northeast	Large Metropolitan	Large	Private	831	Medium	Standard	Pass/Fail ONLY		55017	$40 - $60K	66
R_3qeC1CKuw6AWtTV	100	Pre-Clinical Coursework (usually 1st Year, occasionally 2nd Year or MD/PhD)		Pre-Clinical	25 - 27	22-27	Female	Non-Male	Caucasian		White	0	No	Never Married	Between $100K and $300K	Other:				0.25	Low	1	1	1	0	1	1	0	5	Yes	-1	-2	-2	I have never considered taking a Leave of Absence from school for my personal well-being	224	MD	Pennsylvania	Northeast	Large Metropolitan	Large	Private	831	Medium	Standard	Pass/Fail ONLY		55017	$40 - $60K	66
R_DLT3zz9Kkbu0Gyd	100	Pre-Clinical Coursework (usually 1st Year, occasionally 2nd Year or MD/PhD)		Pre-Clinical	22 - 24	22-27	Female	Non-Male	Caucasian		White	0	No	Never Married	Between $20K and $100K	Pediatrics		Medical	Low	0.25	Low	0	1	0	0	0	1	1	3	No	-1	1	0	I have never considered taking a Leave of Absence from school for my personal well-being	224	MD	Pennsylvania	Northeast	Large Metropolitan	Large	Private	831	Medium	Standard	Pass/Fail ONLY		55017	$40 - $60K	66
R_OqY7WkmXu8gLl6x	100	Pre-Clinical Coursework (usually 1st Year, occasionally 2nd Year or MD/PhD)		Pre-Clinical	25 - 27	22-27	Male	Male	Caucasian		White	0	No	Married	Between $100K and $300K	Surgery		Surgical	Mod	0.25	Low	0	0	0	0	1	0	1	2	No	-1	-1	-1	I have never considered taking a Leave of Absence from school for my personal well-being	224	MD	Pennsylvania	Northeast	Large Metropolitan	Large	Private	831	Medium	Standard	Pass/Fail + Recognitions for Honors/High Pass		55017	$40 - $60K	66
R_2fqyaA3Ku7n58Ta	100	Pre-Clinical Coursework (usually 1st Year, occasionally 2nd Year or MD/PhD)		Pre-Clinical	22 - 24	22-27	Male	Male	Caucasian		White	0	No	Never Married	<$20K	Surgery		Surgical	Mod	0.75	High	0	1	0	0	0	0	0	1	No	0	-1	1	I have never considered taking a Leave of Absence from school for my personal well-being	224	MD	Pennsylvania	Northeast	Large Metropolitan	Large	Private	831	Medium	Standard	Pass/Fail ONLY		55017	$40 - $60K	66
R_1IWTnTFlQRlMwf6	100	Pre-Clinical Coursework (usually 1st Year, occasionally 2nd Year or MD/PhD)		Pre-Clinical	22 - 24	22-27	Female	Non-Male	Asian		Asian	0	No	Never Married	Between $20K and $100K	Neurology		Medical	Mod	0.75	High	1	0	1	1	1	1	1	6	Yes	-2	0	-2	I have never considered taking a Leave of Absence from school for my personal well-being	224	MD	Pennsylvania	Northeast	Large Metropolitan	Large	Private	831	Medium	Standard	Pass/Fail ONLY		55017	$40 - $60K	66
R_cva21tJ8XkTMccF	100	Pre-Clinical Coursework (usually 1st Year, occasionally 2nd Year or MD/PhD)		Pre-Clinical	Less than or equal to 21	≤21	Female	Non-Male	Caucasian		White	0	No	Never Married	Between $100K and $300K	Pediatrics		Medical	Low	0.25	Low	0	1	0	0	0	1	0	2	No	-1	-2	-1	I have never considered taking a Leave of Absence from school for my personal well-being	224	MD	Pennsylvania	Northeast	Large Metropolitan	Large	Private	831	Medium	Standard	Pass/Fail + Recognitions for Honors/High Pass		55017	$40 - $60K	66
R_OeRyV7aLDWk8BAB	100	Pre-Clinical Coursework (usually 1st Year, occasionally 2nd Year or MD/PhD)		Pre-Clinical	22 - 24	22-27	Male	Male	Caucasian		White	0	No	Never Married	Between $100K and $300K	Emergency Medicine		Mixed	Mod	0.25	Low	0	0	0	1	0	0	0	1	No	-1	2	1	I have never considered taking a Leave of Absence from school for my personal well-being	224	MD	Pennsylvania	Northeast	Large Metropolitan	Large	Private	831	Medium	Standard	Pass/Fail ONLY		55017	$40 - $60K	66
R_3D86K1np2z6qxA9	100	Pre-Clinical Coursework (usually 1st Year, occasionally 2nd Year or MD/PhD)		Pre-Clinical	25 - 27	22-27	Female	Non-Male	Caucasian,Hispanic/Latinx		Multiracial	0	No	Never Married	Between $20K and $100K	Internal Medicine		Medical	Low	0	Low	1	1	1	0	1	1	0	5	Yes	-1	1	-1	I have never considered taking a Leave of Absence from school for my personal well-being	224	MD	Pennsylvania	Northeast	Large Metropolitan	Large	Private	831	Medium	Standard	Pass/Fail ONLY		55017	$40 - $60K	66
R_6EdjwGjvlSkjTZD	100	Pre-Clinical Coursework (usually 1st Year, occasionally 2nd Year or MD/PhD)		Pre-Clinical	22 - 24	22-27	Female	Non-Male	Caucasian		White	0	No	Never Married	Between $20K and $100K	Internal Medicine		Medical	Low	0.25	Low	1	1	0	0	0	0	0	2	No	-1	1	-1	I have never considered taking a Leave of Absence from school for my personal well-being	224	MD	Pennsylvania	Northeast	Large Metropolitan	Large	Private	831	Medium	Standard	Pass/Fail + Recognitions for Honors/High Pass		55017	$40 - $60K	66
R_yUv31nEXdsIANIB	100	Pre-Clinical Coursework (usually 1st Year, occasionally 2nd Year or MD/PhD)		Pre-Clinical	22 - 24	22-27	Male	Male	Caucasian		White	0	No	Never Married	Between $100K and $300K	Internal Medicine		Medical	Low	0	Low	0	0	0	0	0	0	0	0	No	2	-1	0	I have never considered taking a Leave of Absence from school for my personal well-being	224	MD	Pennsylvania	Northeast	Large Metropolitan	Large	Private	831	Medium	Standard	Pass/Fail ONLY		55017	$40 - $60K	66
R_0uKr1I13URyRnA5	100	Pre-Clinical Coursework (usually 1st Year, occasionally 2nd Year or MD/PhD)		Pre-Clinical	22 - 24	22-27	Male	Male	Asian,Caucasian		Multiracial	0	No	Never Married	<$20K	Neurology		Medical	Mod	0.5	Moderate	0	0	0	0	0	0	0	0	No	0	1	1	I have never considered taking a Leave of Absence from school for my personal well-being	224	MD	Pennsylvania	Northeast	Large Metropolitan	Large	Private	831	Medium	Standard	Pass/Fail ONLY		55017	$40 - $60K	66
R_10JnJrAZ5aHzeKG	100	Pre-Clinical Coursework (usually 1st Year, occasionally 2nd Year or MD/PhD)		Pre-Clinical	22 - 24	22-27	Male	Male	Caucasian		White	0	No	Never Married	Between $100K and $300K	Orthopaedic Surgery		Surgical	High	0.5	Moderate	1	0	1	1	1	1	1	6	Yes	-1	-1	-1	I have never considered taking a Leave of Absence from school for my personal well-being	224	MD	Pennsylvania	Northeast	Large Metropolitan	Large	Private	831	Medium	Standard	Pass/Fail + Recognitions for Honors/High Pass		55017	$40 - $60K	66
R_2ahTdYjMNdZ1Hnp	100	Pre-Clinical Coursework (usually 1st Year, occasionally 2nd Year or MD/PhD)		Pre-Clinical	25 - 27	22-27	Male	Male	Asian		Asian	0	No	Never Married	I'm Not Sure	Surgery		Surgical	Mod	0.75	High	1	0	1	0	1	1	1	5	Yes	1	-1	-1	I have never considered taking a Leave of Absence from school for my personal well-being	224	MD	Pennsylvania	Northeast	Large Metropolitan	Large	Private	831	Medium	Standard	Pass/Fail + Recognitions for Honors/High Pass		55017	$40 - $60K	66
R_u81pxjOCGVdFYDn	100	Pre-Clinical Coursework (usually 1st Year, occasionally 2nd Year or MD/PhD)		Pre-Clinical	22 - 24	22-27	Female	Non-Male	Asian		Asian	0	No	Never Married	Between $20K and $100K	Emergency Medicine		Mixed	Mod	0.5	Moderate	1	1	0	0	1	1	0	4	Yes	1	-1	-1	I have never considered taking a Leave of Absence from school for my personal well-being	47	MD	New York	Northeast	Medium-size urban areas	Large	Public	700	Medium	Standard	Pass/Fail + Recognitions for Honors/High Pass		54415	$40 - $60K	79
R_3HnKrOMw0NZ5aaz	100	Have completed Core Clerkships (usually 4th Year, occasionally 3rd Year or MD/PhD)		Clinical	22 - 24	22-27	Female	Non-Male	Asian		Asian	0	No	Never Married	Between $20K and $100K	Anesthesiology		Mixed	Low	1	High	1	1	1	0	0	1	1	5	Yes	-2	-1	-2	I have never considered taking a Leave of Absence from school for my personal well-being	76	MD	New York	Northeast	Urban Clusters	Medium	Private	862	Medium	Standard	Pass/Fail + Recognitions for Honors/High Pass		54580	$40 - $60K	94
R_Xh77E0HgevADtSN	100	Have completed Core Clerkships (usually 4th Year, occasionally 3rd Year or MD/PhD)		Clinical	28 - 31	≥28	Female	Non-Male	Caucasian		White	0	No	Never Married	>$300K	Neurology		Medical	Mod	0.5	Moderate	1	1	1	0	1	1	0	5	Yes	-1	-1	-1	I have considered taking a Leave of Absence from school for my personal well-being	76	MD	New York	Northeast	Urban Clusters	Medium	Private	862	Medium	Standard	Pass/Fail + Recognitions for Honors/High Pass	#REF!	54580	$40 - $60K	94
R_1OJgEXjJlfqPGPr	100	Have begun participating in Core Clerkships (usually 3rd Year, occasionally 2nd Year or MD/PhD)		Clinical	25 - 27	22-27	Female	Non-Male	Caucasian		White	0	Yes	Never Married	<$20K	Dermatology		Mixed	High	1	High	0	0	0	1	0	0	1	2	No	-2	-2	0	I have never considered taking a Leave of Absence from school for my personal well-being	76	MD	New York	Northeast	Urban Clusters	Medium	Private	862	Medium	Standard	Pass/Fail + Recognitions for Honors/High Pass		54580	$40 - $60K	94
R_3ETfgh9K9ajVbwB	100	Pre-Clinical Coursework (usually 1st Year, occasionally 2nd Year or MD/PhD)		Pre-Clinical	22 - 24	22-27	Female	Non-Male	Caucasian		White	0	No	Never Married	<$20K	Emergency Medicine		Mixed	Mod	1	High	1	0	0	0	1	1	0	3	No	-1	-1	-1	I have never considered taking a Leave of Absence from school for my personal well-being	76	MD	New York	Northeast	Urban Clusters	Medium	Private	862	Medium	Standard	Pass/Fail + Recognitions for Honors/High Pass		54580	$40 - $60K	94
R_3DvIM62dCd193CO	100	Have completed Core Clerkships (usually 4th Year, occasionally 3rd Year or MD/PhD)		Clinical	25 - 27	22-27	Female	Non-Male	Asian		Asian	0	No	Never Married	Between $100K and $300K	Family Medicine		Medical	Low	1	High	1	1	1	0	1	1	0	5	Yes	0	1	1	I have considered taking a Leave of Absence from school for my personal well-being	76	MD	New York	Northeast	Urban Clusters	Medium	Private	862	Medium	Standard	Pass/Fail + Recognitions for Honors/High Pass		54580	$40 - $60K	94
R_28AJUlbCbiUU6Ee	100	Have completed Core Clerkships (usually 4th Year, occasionally 3rd Year or MD/PhD)		Clinical	28 - 31	≥28	Male	Male	Caucasian		White	0	No	Never Married	>$300K	Internal Medicine		Medical	Low	0.75	High	1	0	0	0	0	1	0	2	No	-1	-1	-1	I have never considered taking a Leave of Absence from school for my personal well-being	76	MD	New York	Northeast	Urban Clusters	Medium	Private	862	Medium	Standard	Pass/Fail + Recognitions for Honors/High Pass		54580	$40 - $60K	94
R_2BlpcicrZ7qeYcd	100	Have completed Core Clerkships (usually 4th Year, occasionally 3rd Year or MD/PhD)		Clinical	25 - 27	22-27	Female	Non-Male	Caucasian		White	0	No	Never Married	Between $100K and $300K	Internal Medicine		Medical	Low	1	High	1	1	1	0	1	1	1	6	Yes	1	-1	-2	I have considered taking a Leave of Absence from school for my personal well-being	76	MD	New York	Northeast	Urban Clusters	Medium	Private	862	Medium	Standard	Pass/Fail + Recognitions for Honors/High Pass		54580	$40 - $60K	94
R_3EfZKDYUg3f2YdB	100	Pre-Clinical Coursework (usually 1st Year, occasionally 2nd Year or MD/PhD)		Pre-Clinical	22 - 24	22-27	Female	Non-Male	Other:	Ashkenazi	Other	0	No	Never Married	<$20K	Orthopaedic Surgery		Surgical	High	0.75	High	0	0	1	1	1	1	0	4	Yes	0	-2	-2	I have never considered taking a Leave of Absence from school for my personal well-being	76	MD	New York	Northeast	Urban Clusters	Medium	Private	862	Medium	Standard	Pass/Fail + Recognitions for Honors/High Pass		54580	$40 - $60K	94
R_217opFXaHrzxIwu	100	Pre-Clinical Coursework (usually 1st Year, occasionally 2nd Year or MD/PhD)		Pre-Clinical	25 - 27	22-27	Male	Male	Caucasian		White	0	No	Never Married	Between $20K and $100K	Urology		Mixed	High	0.75	High	0	1	0	0	1	1	0	3	No	-1	1	-1	I have never considered taking a Leave of Absence from school for my personal well-being	76	MD	New York	Northeast	Urban Clusters	Medium	Private	862	Medium	Standard	Pass/Fail ONLY		54580	$40 - $60K	94
R_1ml4smLyfBPYTQt	100	Pre-Clinical Coursework (usually 1st Year, occasionally 2nd Year or MD/PhD)		Pre-Clinical	22 - 24	22-27	Female	Non-Male	Caucasian,Hispanic/Latinx		Multiracial	0	No	Never Married	Between $20K and $100K	Other:				0	Low	1	1	0	1	1	1	1	6	Yes	1	-1	-1	I have never considered taking a Leave of Absence from school for my personal well-being	46	MD	Pennsylvania	Northeast	Large Metropolitan	Large	Private	1126	Large	Standard	Pass/Fail ONLY		58557	$40 - $60K	57
R_2pKohff2Xwiw3PT	100	Pre-Clinical Coursework (usually 1st Year, occasionally 2nd Year or MD/PhD)		Pre-Clinical	28 - 31	≥28	Male	Male	Asian		Asian	0	No	Never Married	Between $20K and $100K	Orthopaedic Surgery		Surgical	High	0.75	High	0	1	0	0	0	1	0	2	No	-1	0	0	I have never considered taking a Leave of Absence from school for my personal well-being	46	MD	Pennsylvania	Northeast	Large Metropolitan	Large	Private	1126	Large	Standard	Pass/Fail + Recognitions for Honors/High Pass		58557	$40 - $60K	57
R_1JJj6HrijJdGrEs	100	Pre-Clinical Coursework (usually 1st Year, occasionally 2nd Year or MD/PhD)		Pre-Clinical	<21	≤21	Female	Non-Male	Asian		Asian	0	No	Never Married	Between $20K and $100K	Neurosurgery		Surgical	High	1	High	1	1	1	1	1	1	1	7	Yes	-1	-2	-2	I have never considered taking a Leave of Absence from school for my personal well-being	46	MD	Pennsylvania	Northeast	Large Metropolitan	Large	Private	1126	Large	Standard	Pass/Fail ONLY		58557	$40 - $60K	57
R_29hLCjZfnwx5S1C	100	Pre-Clinical Coursework (usually 1st Year, occasionally 2nd Year or MD/PhD)		Pre-Clinical	22 - 24	22-27	Female	Non-Male	Caucasian		White	0	No	Never Married	Between $100K and $300K	Pediatrics		Medical	Low	0.5	Moderate	1	0	0	0	1	1	0	3	No	1	2	1	I have never considered taking a Leave of Absence from school for my personal well-being	46	MD	Pennsylvania	Northeast	Large Metropolitan	Large	Private	1126	Large	Standard	Pass/Fail + Recognitions for Honors/High Pass		58557	$40 - $60K	57
R_2aFv4rvLuAV8qyW	100	Pre-Clinical Coursework (usually 1st Year, occasionally 2nd Year or MD/PhD)		Pre-Clinical	22 - 24	22-27	Female	Non-Male	Caucasian		White	0	No	Never Married	<$20K	Internal Medicine	#REF!	Medical	Low	0.5	Moderate	1	0	1	0	1	1	0	4	Yes	-1	-1	-1	I have never considered taking a Leave of Absence from school for my personal well-being	46	MD	Pennsylvania	Northeast	Large Metropolitan	Large	Private	1126	Large	Standard	Pass/Fail ONLY		58557	$40 - $60K	57
R_3PtSA8mApgGJX9F	100	Pre-Clinical Coursework (usually 1st Year, occasionally 2nd Year or MD/PhD)		Pre-Clinical	22 - 24	22-27	Male	Male	Asian,Black/African		Multiracial	0	No	Never Married	Between $20K and $100K	Anesthesiology		Mixed	Low	0.5	Moderate	1	1	0	1	1	0	0	4	Yes	1	0	-1	I have never considered taking a Leave of Absence from school for my personal well-being	76	MD	New York	Northeast	Urban Clusters	Medium	Private	862	Medium	Standard	Pass/Fail ONLY		54580	$40 - $60K	94
R_2CTxfeviflQuT1V	100	Have completed Core Clerkships (usually 4th Year, occasionally 3rd Year or MD/PhD)		Clinical	28 - 31	≥28	Female	Non-Male	Caucasian		White	0	No	Never Married	Between $100K and $300K	Urology		Mixed	High	1	High	1	1	1	1	1	1	0	6	Yes	-1	-2	-2	I have never considered taking a Leave of Absence from school for my personal well-being	76	MD	New York	Northeast	Urban Clusters	Medium	Private	862	Medium	Standard	Pass/Fail + Recognitions for Honors/High Pass		54580	$40 - $60K	94
R_2zRVg4FW1cDeP8T	100	Have completed Core Clerkships (usually 4th Year, occasionally 3rd Year or MD/PhD)		Clinical	25 - 27	22-27	Female	Non-Male	Caucasian		White	0	No	Never Married	Between $20K and $100K	Plastic Surgery		Surgical	High	0.75	High	0	0	0	0	0	0	0	0	No	-1	1	1	I have never considered taking a Leave of Absence from school for my personal well-being	16	MD	California	West	Medium-size urban areas	Medium	Public	405	Small	Standard	Pass/Fail ONLY		40649.5	$40 - $60K	44
R_O3v40E8C0X59O81	100	Currently on a Gap Year (e.g. Research, MBA, MPH, etc.)		Other	25 - 27	22-27	Female	Non-Male	Black/African		Black/African	1	No	Never Married	>$300K	Family Medicine		Medical	Low	1	High	0	0	0	1	1	0	1	3	No	1	-1	-1	I have taken a Leave of Absence from school for my personal well-being	16	MD	California	West	Medium-size urban areas	Medium	Public	405	Small	Standard	Pass/Fail + Recognitions for Honors/High Pass		40649.5	$40 - $60K	44
R_1CD7WMndBOx3PmH	100	Pre-Clinical Coursework (usually 1st Year, occasionally 2nd Year or MD/PhD)		Pre-Clinical	25 - 27	22-27	Male	Male	Caucasian		White	0	No	Never Married	Between $100K and $300K	Surgery		Surgical	Mod	0.75	High	1	1	1	0	0	1	0	4	Yes	1	-1	-1	I have never considered taking a Leave of Absence from school for my personal well-being	18	MD	Wisconsin	Midwest	Medium-size urban areas	Medium	Public	731	Medium	Standard	Pass/Fail + Recognitions for Honors/High Pass	#REF!	43233.5	$40 - $60K	27
R_3ND3KEU8HciVwNw	100	Have begun participating in Core Clerkships (usually 3rd Year, occasionally 2nd Year or MD/PhD)		Clinical	22 - 24	22-27	Male	Male	Asian		Asian	0	No	Never Married	Between $20K and $100K	Otolaryngology		Mixed	High	0.5	Moderate	1	1	1	0	1	1	1	6	Yes	-2	-2	-2	I have considered taking a Leave of Absence from school for my personal well-being	25	MD	California	West	Medium-size urban areas	Medium	Public	463	Small	Standard	Pass/Fail + Recognitions for Honors/High Pass		44462.5	$40 - $60K	40
R_302VMgLs0tMteNJ	100	Pre-Clinical Coursework (usually 1st Year, occasionally 2nd Year or MD/PhD)		Pre-Clinical	25 - 27	22-27	Male	Male	Caucasian		White	0	No	Married	Between $20K and $100K	Emergency Medicine		Mixed	Mod	0.75	High	1	1	0	1	1	1	0	5	Yes	-1	-2	0	I have never considered taking a Leave of Absence from school for my personal well-being	47	MD	Arizona	West	Large Metropolitan	Medium	Public	497	Small	Standard	Pass/Fail ONLY		43391	$40 - $60K	62
R_eWAUTkh55Rfdbvb	100	Have completed Core Clerkships (usually 4th Year, occasionally 3rd Year or MD/PhD)		Clinical	25 - 27	22-27	Female	Non-Male	Asian		Asian	0	No	Married	>$300K	Obstetrics and Gynecology		Mixed	Mod	1	High	1	1	0	1	1	1	0	5	Yes	-1	-2	-1	I have taken a Leave of Absence from school for my personal well-being	47	MD	Arizona	West	Large Metropolitan	Medium	Public	497	Small	Standard	Pass/Fail ONLY		43391	$40 - $60K	62
R_2EgCFqucSjIr0vV	100	Have begun participating in Core Clerkships (usually 3rd Year, occasionally 2nd Year or MD/PhD)		Clinical	25 - 27	22-27	Female	Non-Male	Caucasian		White	0	No	Never Married	Between $100K and $300K	Internal Medicine		Medical	Low	0.75	High	1	1	0	0	1	1	0	4	Yes	-1	0	-1	I have never considered taking a Leave of Absence from school for my personal well-being	25	MD	California	West	Medium-size urban areas	Medium	Public	463	Small	Standard	Pass/Fail ONLY		44462.5	$40 - $60K	40
R_33fFufVaoGGVsCZ	100	Have begun participating in Core Clerkships (usually 3rd Year, occasionally 2nd Year or MD/PhD)		Clinical	25 - 27	22-27	Female	Non-Male	Black/African		Black/African	1	No	Never Married	<$20K	Pediatrics		Medical	Low	1	High	1	1	1	1	0	1	0	5	Yes	0	-2	-1	I have considered taking a Leave of Absence from school for my personal well-being	112	MD	Rhode Island	Northeast	Small urban area	Large	Private	598	Medium	Standard	Pass/Fail ONLY		63082	>$60K	38
R_2QhqP10FnKweaMR	100	Pre-Clinical Coursework (usually 1st Year, occasionally 2nd Year or MD/PhD)		Pre-Clinical	25 - 27	22-27	Male	Male	Caucasian		White	0	No	Never Married	Between $100K and $300K	Internal Medicine		Medical	Low	0.25	Low	1	1	0	0	0	0	0	2	No	1	0	0	I have never considered taking a Leave of Absence from school for my personal well-being	112	MD	Rhode Island	Northeast	Small urban area	Large	Private	598	Medium	Standard	Pass/Fail ONLY		63082	>$60K	38
R_2S3q7FUeM41wsOa	100	Have completed Core Clerkships (usually 4th Year, occasionally 3rd Year or MD/PhD)		Clinical	25 - 27	22-27	Female	Non-Male	Caucasian		White	0	Yes	Never Married	<$20K	Medicine-Pediatrics		Medical	Mod	1	High	1	1	0	1	1	1	1	6	Yes	-2	-1	-1	I have never considered taking a Leave of Absence from school for my personal well-being	112	MD	Rhode Island	Northeast	Small urban area	Large	Private	598	Medium	Standard	Pass/Fail ONLY		63082	>$60K	38
R_2OK0w63SlNk0sDC	100	Have completed Core Clerkships (usually 4th Year, occasionally 3rd Year or MD/PhD)		Clinical	25 - 27	22-27	Female	Non-Male	Caucasian,Native American		Multiracial	0	No	Never Married	Between $100K and $300K	Neurology		Medical	Mod	1	High	1	1	1	1	1	1	0	6	Yes	-1	-1	-1	I have never considered taking a Leave of Absence from school for my personal well-being	45	MD	Iowa	Midwest	Small urban area	Small	Public	609	Medium	Abbreviated	Pass/Fail + Recognitions for Honors/High Pass		46769.5	$40 - $60K	34
R_uxB7tDZ5ZDvAIkF	100	Have begun participating in Core Clerkships (usually 3rd Year, occasionally 2nd Year or MD/PhD)		Clinical	25 - 27	22-27	Male	Male	Caucasian,Hispanic/Latinx		Multiracial	0	No	Never Married	Between $20K and $100K	Internal Medicine		Medical	Low	0.75	High	1	0	0	0	0	1	0	2	No	0	-1	-1	I have never considered taking a Leave of Absence from school for my personal well-being	45	MD	Iowa	Midwest	Small urban area	Small	Public	609	Medium	Abbreviated	Pass/Fail + Recognitions for Honors/High Pass		46769.5	$40 - $60K	34
R_2UX8VSmPzzrGJLP	100	Pre-Clinical Coursework (usually 1st Year, occasionally 2nd Year or MD/PhD)		Pre-Clinical	22 - 24	22-27	Male	Male	Black/African		Black/African	1	No	Never Married	Between $20K and $100K	Internal Medicine		Medical	Low	0.75	High	0	1	1	0	1	1	0	4	Yes	1	0	-1	I have never considered taking a Leave of Absence from school for my personal well-being	43	MD	Virginia	South	Small urban area	Medium	Public	785	Medium	Standard	Pass/Fail ONLY		42988.5	$40 - $60K	68
R_1CanJ0rpnuUy5og	100	Pre-Clinical Coursework (usually 1st Year, occasionally 2nd Year or MD/PhD)		Pre-Clinical	28 - 31	≥28	Female	Non-Male	Pacific Islander		Pacific Islander	0	No	Married	Between $100K and $300K	Family Medicine		Medical	Low	1	High	1	0	1	0	1	1	0	4	Yes	1	-1	-2	I have never considered taking a Leave of Absence from school for my personal well-being	43	MD	Virginia	South	Small urban area	Medium	Public	785	Medium	Standard	Pass/Fail + Recognitions for Honors/High Pass		42988.5	$40 - $60K	68
R_2WUTTJMSjplEzXR	100	Pre-Clinical Coursework (usually 1st Year, occasionally 2nd Year or MD/PhD)		Pre-Clinical	25 - 27	22-27	Female	Non-Male	Asian		Asian	0	No	Never Married	Between $100K and $300K	Obstetrics and Gynecology		Mixed	Mod	0.5	Moderate	1	1	0	1	1	1	1	6	Yes	-1	-1	-1	I have considered taking a Leave of Absence from school for my personal well-being	56	MD	California	West	Small urban area	Small	Private	489	Small	Standard	Pass/Fail ONLY		60234	>$60K	4
R_WAkN690UgSRdvbj	100	Pre-Clinical Coursework (usually 1st Year, occasionally 2nd Year or MD/PhD)		Pre-Clinical	22 - 24	22-27	Female	Non-Male	Caucasian		White	0	No	Never Married	Between $20K and $100K	Emergency Medicine		Mixed	Mod	0.25	Low	1	0	0	0	1	1	0	3	No	0	0	-1	I have never considered taking a Leave of Absence from school for my personal well-being	56	MD	California	West	Small urban area	Small	Private	489	Small	Standard	Pass/Fail ONLY		60234	>$60K	4
R_3CKjHmnrMtQ4OTB	100	Pre-Clinical Coursework (usually 1st Year, occasionally 2nd Year or MD/PhD)		Pre-Clinical	22 - 24	22-27	Female	Non-Male	Caucasian		White	0	No	Never Married	Between $20K and $100K	Family Medicine		Medical	Low	1	High	1	1	1	0	1	1	0	5	Yes	0	-2	-1	I have never considered taking a Leave of Absence from school for my personal well-being	43	MD	Virginia	South	Small urban area	Medium	Public	785	Medium	Standard	Pass/Fail + Recognitions for Honors/High Pass		42988.5	$40 - $60K	68
R_2X5nk12B2NzWWmO	100	Have completed Core Clerkships (usually 4th Year, occasionally 3rd Year or MD/PhD)		Clinical	28 - 31	≥28	Male	Male	Hispanic/Latinx		Hispanic/Latinx	1	No	Married	<$20K	Physical Medicine and Rehabilitation		Medical	Low	1	High	0	0	0	0	0	0	0	0	No	0	0	0	I have never considered taking a Leave of Absence from school for my personal well-being	43	MD	Virginia	South	Small urban area	Medium	Public	785	Medium	Standard	Pass/Fail ONLY		42988.5	$40 - $60K	68
R_2uy9FHuNRfgvn5f	100	Pre-Clinical Coursework (usually 1st Year, occasionally 2nd Year or MD/PhD)		Pre-Clinical	22 - 24	22-27	Male	Male	Caucasian		White	0	No	Never Married	Between $20K and $100K	Anesthesiology		Mixed	Low	0.25	Low	0	0	0	0	0	1	0	1	No	-1	-1	-1	I have never considered taking a Leave of Absence from school for my personal well-being	43	MD	Virginia	South	Small urban area	Medium	Public	785	Medium	Standard	Pass/Fail + Recognitions for Honors/High Pass		42988.5	$40 - $60K	68
R_3G3WxsaIOn7xrro	100	Have completed Core Clerkships (usually 4th Year, occasionally 3rd Year or MD/PhD)		Clinical	28 - 31	≥28	Female	Non-Male	Caucasian		White	0	No	Never Married	Between $100K and $300K	Internal Medicine		Medical	Low	1	High	0	0	0	1	0	1	0	2	No	0	-1	-1	I have never considered taking a Leave of Absence from school for my personal well-being	161	MD	New York	Northeast	Large Metropolitan	Large	Private	430	Small	Abbreviated	Pass/Fail ONLY		$-	<$40K	4
R_1CD5cEVeIF9O218	100	Pre-Clinical Coursework (usually 1st Year, occasionally 2nd Year or MD/PhD)		Pre-Clinical	22 - 24	22-27	Male	Male	Asian		Asian	0	No	Never Married	<$20K	Radiology-Interventional		Mixed	High	1	High	0	0	0	0	0	1	0	1	No	1	1	-1	I have never considered taking a Leave of Absence from school for my personal well-being	161	MD	New York	Northeast	Large Metropolitan	Large	Private	430	Small	Abbreviated	Pass/Fail ONLY		$-	<$40K	4
R_3JhpbtudnVia70a	100	Have completed Core Clerkships (usually 4th Year, occasionally 3rd Year or MD/PhD)		Clinical	28 - 31	≥28	Female	Non-Male	Caucasian		White	0	No	Never Married	<$20K	Internal Medicine		Medical	Low	1	High	1	1	1	0	0	1	0	4	Yes	-1	-1	-1	I have never considered taking a Leave of Absence from school for my personal well-being	161	MD	New York	Northeast	Large Metropolitan	Large	Private	430	Small	Abbreviated	Pass/Fail ONLY		$-	<$40K	4
R_2qaZsgmyOanNZ9X	100	Have completed Core Clerkships (usually 4th Year, occasionally 3rd Year or MD/PhD)		Clinical	25 - 27	22-27	Female	Non-Male	Asian		Asian	0	No	Never Married	<$20K	Internal Medicine		Medical	Low	0.75	High	0	0	0	1	1	0	0	2	No	-1	0	0	I have never considered taking a Leave of Absence from school for my personal well-being	161	MD	New York	Northeast	Large Metropolitan	Large	Private	430	Small	Abbreviated	Pass/Fail ONLY		$-	<$40K	4
R_3lxhrzVgFQ1Z4DY	100	Currently on a Gap Year (e.g. Research, MBA, MPH, etc.)		Other	25 - 27	22-27	Female	Non-Male	Other:	West Indian	Asian	0	No	Never Married	<$20K	Obstetrics and Gynecology		Mixed	Mod	0.25	Low	1	1	1	0	1	1	1	6	Yes	-2	-2	-2	I have considered taking a Leave of Absence from school for my personal well-being	161	MD	New York	Northeast	Large Metropolitan	Large	Private	430	Small	Abbreviated	Pass/Fail ONLY		$-	<$40K	4
R_1qaqwtxQaR3BG7i	84	Have completed Core Clerkships (usually 4th Year, occasionally 3rd Year or MD/PhD)		Clinical	25 - 27	22-27	Female	Non-Male	Black/African		Black/African	1	No	Never Married	Between $100K and $300K	Surgery		Surgical	Mod	1	High	0	0	1	1	1	1	1	5	Yes	-1	-1	-1	I have never considered taking a Leave of Absence from school for my personal well-being	1	MD	North Carolina	South	Medium-size urban areas	Small	Private	546	Medium	Standard	Pass/Fail + Recognitions for Honors/High Pass		60000	>$60K	52
R_1jiEeOpr9O9VphT	100	Pre-Clinical Coursework (usually 1st Year, occasionally 2nd Year or MD/PhD)		Pre-Clinical	25 - 27	22-27	Female	Non-Male	Caucasian		White	0	No	Never Married	Between $100K and $300K	Urology		Mixed	High	0.75	High	1	0	0	0	0	1	0	2	No	0	-1	-1	I have never considered taking a Leave of Absence from school for my personal well-being	53	MD	New York	Northeast	Metropolitan	Large	Private	779	Medium	Standard	Pass/Fail ONLY		53709	$40 - $60K	40
R_31Lh3hHng6NGocN	100	Pre-Clinical Coursework (usually 1st Year, occasionally 2nd Year or MD/PhD)		Pre-Clinical	22 - 24	22-27	Male	Male	Asian		Asian	0	No	Never Married	I'd Prefer Not to Say	Internal Medicine		Medical	Low	0	Low	1	1	0	0	0	1	0	3	No	1	-1	-1	I have never considered taking a Leave of Absence from school for my personal well-being	53	MD	New York	Northeast	Metropolitan	Large	Private	779	Medium	Standard	Pass/Fail ONLY		53709	$40 - $60K	40
R_3iqAUEl4osUYtLj	100	Pre-Clinical Coursework (usually 1st Year, occasionally 2nd Year or MD/PhD)		Pre-Clinical	22 - 24	22-27	Male	Male	Other:	Indian American. South Asian	Multiracial	0	No	Never Married	<$20K	Internal Medicine		Medical	Low	0.25	Low	1	1	0	0	0	1	0	3	No	0	1	1	I have never considered taking a Leave of Absence from school for my personal well-being	53	MD	New York	Northeast	Metropolitan	Large	Private	779	Medium	Standard	Pass/Fail ONLY		53709	$40 - $60K	40
R_2QyWYSGs2tkjHie	100	Pre-Clinical Coursework (usually 1st Year, occasionally 2nd Year or MD/PhD)		Pre-Clinical	22 - 24	22-27	Male	Male	Caucasian		White	0	No	Never Married	Between $20K and $100K	Psychiatry		Medical	Low	0.75	High	1	0	1	0	1	1	0	4	Yes	-1	-2	-2	I have never considered taking a Leave of Absence from school for my personal well-being	53	MD	New York	Northeast	Metropolitan	Large	Private	779	Medium	Standard	Pass/Fail ONLY		53709	$40 - $60K	40
R_DMiWjFPGi2GLYoV	100	Pre-Clinical Coursework (usually 1st Year, occasionally 2nd Year or MD/PhD)		Pre-Clinical	22 - 24	22-27	Female	Non-Male	Asian		Asian	0	No	Never Married	Between $20K and $100K	Obstetrics and Gynecology		Mixed	Mod	0.25	Low	1	0	0	0	0	0	0	1	No	-2	1	1	I have never considered taking a Leave of Absence from school for my personal well-being	51	MD	California	West	Large Metropolitan	Large	Private	747	Medium	Abbreviated	Pass/Fail ONLY		64538	>$60K	31
R_1N4AMxbg4JCof0o	100	Have completed Core Clerkships (usually 4th Year, occasionally 3rd Year or MD/PhD)		Clinical	25 - 27	22-27	Female	Non-Male	Caucasian		White	0	No	Never Married	Between $100K and $300K	Radiology-Diagnostic		Medical	Mod	1	High	0	1	1	0	0	1	0	3	No	1	0	-2	I have never considered taking a Leave of Absence from school for my personal well-being	2	MD	New Hampshire	Northeast	Urban Clusters	Medium	Private	390	Small	Abbreviated	Pass/Fail ONLY		65566	>$60K	50
R_3p2VaSR1p3n2AkE	100	Have completed Core Clerkships (usually 4th Year, occasionally 3rd Year or MD/PhD)		Clinical	25 - 27	22-27	Female	Non-Male	Caucasian		White	0	No	Married	Between $100K and $300K	Anesthesiology		Mixed	Low	1	High	1	1	0	0	0	1	0	3	No	-1	-1	-1	I have never considered taking a Leave of Absence from school for my personal well-being	21	MD	North Carolina	South	Medium-size urban areas	Small	Private	502	Medium	Abbreviated	Pass/Fail ONLY		61170	>$60K	12
R_1HjxZyvtJVF4xUQ	100	Have completed Core Clerkships (usually 4th Year, occasionally 3rd Year or MD/PhD)		Clinical	25 - 27	22-27	Female	Non-Male	Caucasian		White	0	No	Never Married	Between $20K and $100K	Radiology-Interventional		Mixed	High	1	High	1	1	0	0	1	0	0	3	No	-1	1	-1	I have never considered taking a Leave of Absence from school for my personal well-being	21	MD	North Carolina	South	Medium-size urban areas	Small	Private	502	Medium	Abbreviated	Pass/Fail ONLY		61170	>$60K	12
R_3Oe8akZmMNY5Uhw	100	Have begun participating in Core Clerkships (usually 3rd Year, occasionally 2nd Year or MD/PhD)		Clinical	22 - 24	22-27	Female	Non-Male	Asian		Asian	0	No	Never Married	Between $100K and $300K	Family Medicine		Medical	Low	0.75	High	1	1	1	0	1	1	1	6	Yes	-2	-2	-2	I have considered taking a Leave of Absence from school for my personal well-being	210	MD	Washington	West	Metropolitan	Large	Public	1113	Large	Abbreviated	Pass/Fail ONLY		52732.5	$40 - $60K	13
R_28M8kNd1l9cWahL	100	Currently on a Gap Year (e.g. Research, MBA, MPH, etc.)		Other	25 - 27	22-27	Male	Male	Caucasian		White	0	No	Never Married	Between $100K and $300K	Neurology		Medical	Mod	0.25	Low	0	0	1	0	0	1	1	3	No	0	0	-1	I have never considered taking a Leave of Absence from school for my personal well-being	128	MD	Ohio	Midwest	Small urban area	Small	Public	813	Medium	Standard	Letter Grades (A, B, C, etc.)		36244	<$40K	34
R_577vPZBFvBi0MIV	100	Pre-Clinical Coursework (usually 1st Year, occasionally 2nd Year or MD/PhD)		Pre-Clinical	22 - 24	22-27	Male	Male	Caucasian		White	0	No	Never Married	Between $20K and $100K	Surgery		Surgical	Mod	1	High	1	1	1	0	1	1	1	6	Yes	0	-1	-2	I have never considered taking a Leave of Absence from school for my personal well-being	128	MD	Ohio	Midwest	Small urban area	Small	Public	813	Medium	Standard	Pass/Fail ONLY		36244	<$40K	34
R_1LBe09ny5Ui49co	100	Have completed Core Clerkships (usually 4th Year, occasionally 3rd Year or MD/PhD)		Clinical	25 - 27	22-27	Female	Non-Male	Caucasian		White	0	No	Never Married	Between $100K and $300K	Internal Medicine		Medical	Low	1	High	1	0	1	1	1	1	0	5	Yes	-2	-2	-2	I have never considered taking a Leave of Absence from school for my personal well-being	128	MD	Ohio	Midwest	Small urban area	Small	Public	813	Medium	Standard	Pass/Fail ONLY		36244	<$40K	34
R_6D1OY08Hv8goC5j	100	Have completed Core Clerkships (usually 4th Year, occasionally 3rd Year or MD/PhD)		Clinical	25 - 27	22-27	Male	Male	Asian		Asian	0	No	Never Married	Between $100K and $300K	Internal Medicine		Medical	Low	1	High	1	0	0	0	0	0	0	1	No	1	2	1	I have never considered taking a Leave of Absence from school for my personal well-being	128	MD	Ohio	Midwest	Small urban area	Small	Public	813	Medium	Standard	Pass/Fail + Recognitions for Honors/High Pass		36244	<$40K	34
R_1gHZlJ9uL7AgTwI	100	Pre-Clinical Coursework (usually 1st Year, occasionally 2nd Year or MD/PhD)		Pre-Clinical	25 - 27	22-27	Male	Male	Asian		Asian	0	No	Never Married	<$20K	Internal Medicine		Medical	Low	0.5	Moderate	1	0	0	0	0	0	0	1	No	-1	0	-1	I have never considered taking a Leave of Absence from school for my personal well-being	128	MD	Ohio	Midwest	Small urban area	Small	Public	813	Medium	Standard	Pass/Fail ONLY		36244	<$40K	34
R_2qE1VA7kc4BvHbt	100	Pre-Clinical Coursework (usually 1st Year, occasionally 2nd Year or MD/PhD)		Pre-Clinical	28 - 31	≥28	Male	Male	Caucasian		White	0	No	Never Married	<$20K	Emergency Medicine		Mixed	Mod	0.5	Moderate	0	0	0	0	0	0	0	0	No	-1	-2	0	I have never considered taking a Leave of Absence from school for my personal well-being	210	MD	Washington	West	Metropolitan	Large	Public	1113	Large	Abbreviated	Pass/Fail ONLY		52732.5	$40 - $60K	13
R_eWpiyQARNCnxvz3	100	Pre-Clinical Coursework (usually 1st Year, occasionally 2nd Year or MD/PhD)		Pre-Clinical	25 - 27	22-27	Male	Male	Caucasian,Hispanic/Latinx		Multiracial	0	No	Never Married	Between $100K and $300K	Anesthesiology		Mixed	Low	0.5	Moderate	1	1	1	0	1	1	0	5	Yes	-1	-1	-1	I have never considered taking a Leave of Absence from school for my personal well-being	210	MD	Washington	West	Metropolitan	Large	Public	1113	Large	Abbreviated	Pass/Fail + Recognitions for Honors/High Pass		52732.5	$40 - $60K	13
R_1QGzqseyf308Nqr	100	Have completed Core Clerkships (usually 4th Year, occasionally 3rd Year or MD/PhD)		Clinical	25 - 27	22-27	Male	Male	Asian		Asian	0	No	Never Married	Between $100K and $300K	Psychiatry		Medical	Low	0.25	Low	1	1	1	0	0	1	1	5	Yes	-1	-1	-1	I have never considered taking a Leave of Absence from school for my personal well-being	210	MD	Washington	West	Metropolitan	Large	Public	1113	Large	Abbreviated	Pass/Fail ONLY		52732.5	$40 - $60K	13
R_272r7hXgYX9XDRD	100	Have begun participating in Core Clerkships (usually 3rd Year, occasionally 2nd Year or MD/PhD)		Clinical	25 - 27	22-27	Female	Non-Male	Caucasian		White	0	No	Never Married	<$20K	Pediatrics		Medical	Low	0.5	Moderate	1	1	0	0	0	1	0	3	No	-1	-1	-1	I have never considered taking a Leave of Absence from school for my personal well-being	210	MD	Washington	West	Metropolitan	Large	Public	1113	Large	Abbreviated	Pass/Fail ONLY		52732.5	$40 - $60K	13
R_WrpFtJcPDi8tu5r	100	Pre-Clinical Coursework (usually 1st Year, occasionally 2nd Year or MD/PhD)		Pre-Clinical	25 - 27	22-27	Female	Non-Male	Caucasian		White	0	No	Never Married	<$20K	Radiation Oncology		Medical	High	0.25	Low	1	1	1	0	0	1	0	4	Yes	0	-2	-2	I have never considered taking a Leave of Absence from school for my personal well-being	210	MD	Washington	West	Metropolitan	Large	Public	1113	Large	Abbreviated	Pass/Fail ONLY		52732.5	$40 - $60K	13
R_2t3ENQTyPOm9YP6	100	Have begun participating in Core Clerkships (usually 3rd Year, occasionally 2nd Year or MD/PhD)		Clinical	28 - 31	≥28	Male	Male	Caucasian		White	0	No	Married	Between $20K and $100K	Internal Medicine		Medical	Low	0.75	High	1	0	1	0	0	1	0	3	No	-2	-1	-1	I have never considered taking a Leave of Absence from school for my personal well-being	210	MD	Washington	West	Metropolitan	Large	Public	1113	Large	Abbreviated	Pass/Fail ONLY		52732.5	$40 - $60K	13
R_2e5w2pAPUDktAcK	100	Have begun participating in Core Clerkships (usually 3rd Year, occasionally 2nd Year or MD/PhD)		Clinical	28 - 31	≥28	Male	Male	Caucasian		White	0	No	Never Married	I'm Not Sure	Internal Medicine		Medical	Low	0.75	High	1	1	1	1	1	1	0	6	Yes	-1	-1	-2	I have never considered taking a Leave of Absence from school for my personal well-being	210	MD	Washington	West	Metropolitan	Large	Public	1113	Large	Abbreviated	Pass/Fail ONLY		52732.5	$40 - $60K	13
R_cSeKhbQYEVoGjx7	100	Have completed Core Clerkships (usually 4th Year, occasionally 3rd Year or MD/PhD)		Clinical	>32	≥28	Male	Male	Caucasian		White	0	No	Married	Between $100K and $300K	Psychiatry		Medical	Low	1	High	1	1	0	0	0	0	0	2	No	1	0	0	I have never considered taking a Leave of Absence from school for my personal well-being	210	MD	Washington	West	Metropolitan	Large	Public	1113	Large	Abbreviated	Other:	#REF!	52732.5	$40 - $60K	13
R_3Gg0qZbbRGPKSPY	100	Pre-Clinical Coursework (usually 1st Year, occasionally 2nd Year or MD/PhD)		Pre-Clinical	25 - 27	22-27	Male	Male	Caucasian		White	0	No	Never Married	<$20K	Anesthesiology		Mixed	Low	1	High	0	0	0	0	0	0	0	0	No	-1	1	1	I have never considered taking a Leave of Absence from school for my personal well-being	210	MD	Washington	West	Metropolitan	Large	Public	1113	Large	Abbreviated	Pass/Fail ONLY		52732.5	$40 - $60K	13
R_2wNXZvvCLjSq0Oe	100	Pre-Clinical Coursework (usually 1st Year, occasionally 2nd Year or MD/PhD)		Pre-Clinical	22 - 24	22-27	Female	Non-Male	Caucasian		White	0	No	Never Married	Between $20K and $100K	Internal Medicine		Medical	Low	0.75	High	1	1	1	0	1	1	0	5	Yes	-1	-1	-1	I have never considered taking a Leave of Absence from school for my personal well-being	210	MD	Washington	West	Metropolitan	Large	Public	1113	Large	Abbreviated	Pass/Fail ONLY		52732.5	$40 - $60K	13
R_1OVyepgcAZCio3y	84	Have begun participating in Core Clerkships (usually 3rd Year, occasionally 2nd Year or MD/PhD)		Clinical	28 - 31	≥28	Male	Male	Asian		Asian	0	No	Never Married	Between $100K and $300K	Psychiatry		Medical	Low	0.75	High	1	1	1	0	1	1	1	6	Yes	-1	-1	-1	I have considered taking a Leave of Absence from school for my personal well-being	210	MD	Washington	West	Metropolitan	Large	Public	1113	Large	Abbreviated	Pass/Fail ONLY		52732.5	$40 - $60K	13
R_3RyfMg0gSQhEU4n	100	Have begun participating in Core Clerkships (usually 3rd Year, occasionally 2nd Year or MD/PhD)		Clinical	>32	≥28	Female	Non-Male	Caucasian		White	0	No	Married	Between $20K and $100K	Internal Medicine		Medical	Low	1	High	1	0	0	0	0	0	0	1	No	-1	-2	1	I have never considered taking a Leave of Absence from school for my personal well-being	210	MD	Washington	West	Metropolitan	Large	Public	1113	Large	Abbreviated	Pass/Fail ONLY		52732.5	$40 - $60K	13
R_T0BhyTdHO1CuMud	100	Pre-Clinical Coursework (usually 1st Year, occasionally 2nd Year or MD/PhD)		Pre-Clinical	22 - 24	22-27	Female	Non-Male	Caucasian		White	0	No	Never Married	Between $20K and $100K	Pediatrics		Medical	Low	0.5	Moderate	1	0	0	0	1	1	0	3	No	-1	-1	-1	I have never considered taking a Leave of Absence from school for my personal well-being	100	MD	Illinois	Midwest	Large Metropolitan	Large	Private	632	Medium	Standard	Pass/Fail ONLY		62088	>$60K	18
R_2sdWkUMAI2EluJU	100	Pre-Clinical Coursework (usually 1st Year, occasionally 2nd Year or MD/PhD)		Pre-Clinical	<21	≤21	Female	Non-Male	Caucasian		White	0	No	Never Married	Between $20K and $100K	Otolaryngology		Mixed	High	0	Low	0	0	0	0	1	1	0	2	No	0	0	0	I have never considered taking a Leave of Absence from school for my personal well-being	100	MD	Illinois	Midwest	Large Metropolitan	Large	Private	632	Medium	Standard	Pass/Fail ONLY		62088	>$60K	18
R_2xzdm9hLeRDThln	100	Have begun participating in Core Clerkships (usually 3rd Year, occasionally 2nd Year or MD/PhD)		Clinical	22 - 24	22-27	Male	Male	Asian		Asian	0	No	Never Married	I'm Not Sure	Internal Medicine		Medical	Low	0.5	Moderate	1	1	0	0	1	1	0	4	Yes	-1	0	-2	I have never considered taking a Leave of Absence from school for my personal well-being	100	MD	Illinois	Midwest	Large Metropolitan	Large	Private	632	Medium	Standard	Pass/Fail ONLY		62088	>$60K	18
R_1n14iOvkMB3fIzC	100	Pre-Clinical Coursework (usually 1st Year, occasionally 2nd Year or MD/PhD)		Pre-Clinical	22 - 24	22-27	Female	Non-Male	Asian		Asian	0	No	Never Married	<$20K	Pediatrics		Medical	Low	0.75	High	0	1	0	0	0	1	1	3	No	1	1	1	I have never considered taking a Leave of Absence from school for my personal well-being	100	MD	Illinois	Midwest	Large Metropolitan	Large	Private	632	Medium	Standard	Pass/Fail ONLY		62088	>$60K	18
R_1jHzzXSG3bnEhuD	100	Pre-Clinical Coursework (usually 1st Year, occasionally 2nd Year or MD/PhD)		Pre-Clinical	22 - 24	22-27	Male	Male	Black/African		Black/African	1	No	Never Married	<$20K	Emergency Medicine		Mixed	Mod	0.5	Moderate	0	0	0	0	0	0	0	0	No	0	1	0	I have never considered taking a Leave of Absence from school for my personal well-being	100	MD	Illinois	Midwest	Large Metropolitan	Large	Private	632	Medium	Standard	Pass/Fail ONLY		62088	>$60K	18
R_3fAZhaRifj7xYlm	100	Have begun participating in Core Clerkships (usually 3rd Year, occasionally 2nd Year or MD/PhD)		Clinical	22 - 24	22-27	Female	Non-Male	Black/African		Black/African	1	No	Never Married	Between $20K and $100K	Psychiatry		Medical	Low	0.5	Moderate	0	0	0	0	0	0	0	0	No	-1	0	0	I have never considered taking a Leave of Absence from school for my personal well-being	100	MD	Illinois	Midwest	Large Metropolitan	Large	Private	632	Medium	Standard	Pass/Fail ONLY		62088	>$60K	18
R_1n3gP99Kt3tN4fH	100	Have begun participating in Core Clerkships (usually 3rd Year, occasionally 2nd Year or MD/PhD)		Clinical	22 - 24	22-27	Male	Male	Asian		Asian	0	No	Never Married	Between $100K and $300K	Physical Medicine and Rehabilitation		Medical	Low	0.5	Moderate	1	1	1	1	1	1	0	6	Yes	-2	-2	-2	I have considered taking a Leave of Absence from school for my personal well-being	100	MD	Illinois	Midwest	Large Metropolitan	Large	Private	632	Medium	Standard	Pass/Fail ONLY		62088	>$60K	18
R_25XcekeUbf8e1ZO	100	Have completed Core Clerkships (usually 4th Year, occasionally 3rd Year or MD/PhD)		Clinical	25 - 27	22-27	Female	Non-Male	Caucasian		White	0	No	Never Married	I'd Prefer Not to Say	Internal Medicine		Medical	Low	1	High	1	0	0	0	0	0	0	1	No	1	0	0	I have never considered taking a Leave of Absence from school for my personal well-being	100	MD	Illinois	Midwest	Large Metropolitan	Large	Private	632	Medium	Standard	Pass/Fail ONLY		62088	>$60K	18
R_C3opPuK3ENTVeFP	100	Currently on a Gap Year (e.g. Research, MBA, MPH, etc.)		Other	25 - 27	22-27	Female	Non-Male	Prefer Not to Answer		Prefer Not to Answer		No	Never Married	Between $20K and $100K	Medicine-Pediatrics		Medical	Mod	0.5	Moderate	0	1	0	0	1	1	0	3	No	0	-1	0	I have never considered taking a Leave of Absence from school for my personal well-being	26	MD	Texas	South	Large Metropolitan	Medium	Private	758	Medium	Abbreviated	Pass/Fail ONLY		32525	<$40K	22
R_u8rA3voU2tod2P7	100	Have completed Core Clerkships (usually 4th Year, occasionally 3rd Year or MD/PhD)		Clinical	25 - 27	22-27	Female	Non-Male	Asian		Asian	0	No	Never Married	Between $100K and $300K	Internal Medicine		Medical	Low	1	High	0	1	0	0	0	0	0	1	No	-2	2	1	I have never considered taking a Leave of Absence from school for my personal well-being	26	MD	Texas	South	Large Metropolitan	Medium	Private	758	Medium	Abbreviated	Pass/Fail ONLY		32525	<$40K	22
R_25N2UEBv8yDOsAJ	100	Pre-Clinical Coursework (usually 1st Year, occasionally 2nd Year or MD/PhD)		Pre-Clinical	25 - 27	22-27	Male	Male	Other:	Mixed	Multiracial	0	No	Married	<$20K	Emergency Medicine		Mixed	Mod	0.75	High	1	1	1	0	0	1	0	4	Yes	1	1	-2	I have never considered taking a Leave of Absence from school for my personal well-being	100	MD	Oregon	West	Small urban area	Medium	Public	630	Medium	Abbreviated	Pass/Fail ONLY		55166	$40 - $60K	28
R_2tKbPUXe2qGPV8D	100	Pre-Clinical Coursework (usually 1st Year, occasionally 2nd Year or MD/PhD)		Pre-Clinical	22 - 24	22-27	Female	Non-Male	Asian,Caucasian		Multiracial	0	No	Never Married	Between $20K and $100K	Dermatology		Mixed	High	0.25	Low	1	1	1	0	1	1	0	5	Yes	-2	-1	-2	I have never considered taking a Leave of Absence from school for my personal well-being	100	MD	Oregon	West	Small urban area	Medium	Public	630	Medium	Abbreviated	Pass/Fail ONLY		55166	$40 - $60K	28
R_1jfkjDoUrdaLtpT	100	Pre-Clinical Coursework (usually 1st Year, occasionally 2nd Year or MD/PhD)		Pre-Clinical	25 - 27	22-27	Male	Male	Caucasian		White	0	No	Never Married	Between $20K and $100K	Emergency Medicine		Mixed	Mod	0.75	High	0	0	0	0	0	1	0	1	No	-1	1	0	I have never considered taking a Leave of Absence from school for my personal well-being	100	MD	Oregon	West	Small urban area	Medium	Public	630	Medium	Abbreviated	Pass/Fail ONLY		55166	$40 - $60K	28
R_3aRbTYCHF9wU65P	100	Pre-Clinical Coursework (usually 1st Year, occasionally 2nd Year or MD/PhD)		Pre-Clinical	22 - 24	22-27	Female	Non-Male	Caucasian		White	0	No	Never Married	<$20K	Obstetrics and Gynecology		Mixed	Mod	0.5	Moderate	0	0	0	1	1	0	0	2	No	-1	-1	-1	I have never considered taking a Leave of Absence from school for my personal well-being	23	MD	Connecticut	Northeast	Small urban area	Large	Private	421	Small	Abbreviated	Pass/Fail ONLY		62974	>$60K	15
R_22mLcmFSFiOxWqg	100	Pre-Clinical Coursework (usually 1st Year, occasionally 2nd Year or MD/PhD)		Pre-Clinical	28 - 31	≥28	Female	Non-Male	Asian		Asian	0	No	Never Married	Between $100K and $300K	Surgery		Surgical	Mod	0.5	Moderate	0	1	0	0	0	1	0	2	No	1	1	0	I have never considered taking a Leave of Absence from school for my personal well-being	89	MD	Pennsylvania	Northeast	Small urban area	Medium	Public	597	Medium	Standard	Pass/Fail ONLY		58807	$40 - $60K	14
R_24AxkfClRtBkIp4	100	Pre-Clinical Coursework (usually 1st Year, occasionally 2nd Year or MD/PhD)		Pre-Clinical	22 - 24	22-27	Female	Non-Male	Asian		Asian	0	No	Never Married	Between $20K and $100K	Obstetrics and Gynecology		Mixed	Mod	0.25	Low	1	0	1	0	1	1	0	4	Yes	-2	-1	-1	I have never considered taking a Leave of Absence from school for my personal well-being	66	MD	New York	Northeast	Large Metropolitan	Large	Private	442	Small	Abbreviated	Pass/Fail ONLY		58760	$40 - $60K	11
R_3iEiLIRPmLFmFmy	100	Currently on a Gap Year (e.g. Research, MBA, MPH, etc.)		Other	25 - 27	22-27	Female	Non-Male	Caucasian		White	0	No	Married	Between $100K and $300K	Internal Medicine		Medical	Low	0.5	Moderate	1	1	1	1	1	1	1	7	Yes	-2	-1	-1	I have taken a Leave of Absence from school for my personal well-being	89	MD	Pennsylvania	Northeast	Small urban area	Medium	Public	597	Medium	Standard	Pass/Fail ONLY		58807	$40 - $60K	14
R_73f3GUdVDL71pKh	100	Have completed Core Clerkships (usually 4th Year, occasionally 3rd Year or MD/PhD)		Clinical	28 - 31	≥28	Female	Non-Male	Caucasian		White	0	No	Married	<$20K	Anesthesiology		Mixed	Low	1	High	0	0	0	0	0	0	0	0	No	-1	2	1	I have never considered taking a Leave of Absence from school for my personal well-being	89	MD	Pennsylvania	Northeast	Small urban area	Medium	Public	597	Medium	Standard	Pass/Fail + Recognitions for Honors/High Pass		58807	$40 - $60K	14
R_R82AO5Hop9AuEhP	100	Have begun participating in Core Clerkships (usually 3rd Year, occasionally 2nd Year or MD/PhD)		Clinical	25 - 27	22-27	Female	Non-Male	Caucasian		White	0	No	Never Married	Between $100K and $300K	Internal Medicine		Medical	Low	0.75	High	0	1	0	0	1	1	0	3	No	-1	-1	-1	I have never considered taking a Leave of Absence from school for my personal well-being	89	MD	Pennsylvania	Northeast	Small urban area	Medium	Public	597	Medium	Standard	Pass/Fail ONLY		58807	$40 - $60K	14
R_2Xc9FUrbjH1errj	100	Other:	5th year post gap year	Other	25 - 27	22-27	Male	Male	Asian		Asian	0	No	Never Married	<$20K	Internal Medicine		Medical	Low	1	High	1	0	0	1	1	1	0	4	Yes	1	0	-1	I have never considered taking a Leave of Absence from school for my personal well-being	73	MD	Pennsylvania	Northeast	Urban Clusters	Small	Private	612	Medium	Abbreviated	Pass/Fail + Recognitions for Honors/High Pass		59910	$40 - $60K	3
R_1NaV0xJMmIgZbdn	100	Have completed Core Clerkships (usually 4th Year, occasionally 3rd Year or MD/PhD)		Clinical	28 - 31	≥28	Male	Male	Asian		Asian	0	No	Never Married	<$20K					1	High	1	1	0	0	0	1	0	3	No	-1	0	0	I have never considered taking a Leave of Absence from school for my personal well-being	73	MD	Pennsylvania	Northeast	Urban Clusters	Small	Private	612	Medium	Abbreviated	Pass/Fail + Recognitions for Honors/High Pass		59910	$40 - $60K	3
R_3qKBqCiGbKMzj6b	100	Have completed Core Clerkships (usually 4th Year, occasionally 3rd Year or MD/PhD)		Clinical	25 - 27	22-27	Female	Non-Male	Asian		Asian	0	No	Married	Between $20K and $100K	Dermatology		Mixed	High	1	High	0	1	1	0	1	1	1	5	Yes	0	-1	-1	I have never considered taking a Leave of Absence from school for my personal well-being	73	MD	Pennsylvania	Northeast	Urban Clusters	Small	Private	612	Medium	Abbreviated	Pass/Fail + Recognitions for Honors/High Pass		59910	$40 - $60K	3
R_2ttFWP9j9opKJJ7	100	Pre-Clinical Coursework (usually 1st Year, occasionally 2nd Year or MD/PhD)		Pre-Clinical	25 - 27	22-27	Male	Male	Caucasian,Hispanic/Latinx		Multiracial	0	No	Never Married	<$20K	Other:	#REF!			1	High	0	0	0	0	0	0	1	1	No	-1	-1	-1	I have never considered taking a Leave of Absence from school for my personal well-being	73	MD	Pennsylvania	Northeast	Urban Clusters	Small	Private	612	Medium	Abbreviated	Pass/Fail ONLY		59910	$40 - $60K	3
R_3oSlLBKrer4IHKV	100	Pre-Clinical Coursework (usually 1st Year, occasionally 2nd Year or MD/PhD)		Pre-Clinical	<21	≤21	Female	Non-Male	Caucasian		White	0	No	Never Married	I'd Prefer Not to Say	Radiology-Diagnostic		Medical	Mod	0.5	Moderate	1	1	0	0	1	0	1	4	Yes	-1	-1	-1	I have never considered taking a Leave of Absence from school for my personal well-being	100	MD	Illinois	Midwest	Large Metropolitan	Large	Private	632	Medium	Standard	Pass/Fail ONLY		62088	>$60K	18
R_UAYwS2wiHeEQzsJ	100	Pre-Clinical Coursework (usually 1st Year, occasionally 2nd Year or MD/PhD)		Pre-Clinical	22 - 24	22-27	Female	Non-Male	Asian		Asian	0	No	Never Married	<$20K	Otolaryngology		Mixed	High	0.5	Moderate	1	0	0	1	1	1	0	4	Yes	2	0	0	I have never considered taking a Leave of Absence from school for my personal well-being	203	MD	California	West	Metropolitan	Large	Public	643	Medium	Abbreviated	Pass/Fail ONLY		41771.5	$40 - $60K	6
R_sClQdXTVn3sKcoN	84	Have begun participating in Core Clerkships (usually 3rd Year, occasionally 2nd Year or MD/PhD)		Clinical	28 - 31	≥28	Female	Non-Male	Caucasian		White	0	No	Never Married	<$20K	Internal Medicine		Medical	Low	0.25	Low	1	1	1	1	1	1	1	7	Yes	0	-2	-2	I have never considered taking a Leave of Absence from school for my personal well-being	203	MD	California	West	Metropolitan	Large	Public	643	Medium	Abbreviated	Pass/Fail ONLY		41771.5	$40 - $60K	6
R_xELmsmfkUmxvgIx	100	Have completed Core Clerkships (usually 4th Year, occasionally 3rd Year or MD/PhD)		Clinical	28 - 31	≥28	Female	Non-Male	Other:	white	White	0	Yes	Never Married	<$20K	Ophthalmology		Mixed	Mod	1	High	0	1	0	0	0	1	0	2	No	-1	-1	-2	I have considered taking a Leave of Absence from school for my personal well-being	203	MD	California	West	Metropolitan	Large	Public	643	Medium	Abbreviated	Letter Grades (A, B, C, etc.)		41771.5	$40 - $60K	6
R_265SAkntL02aNyT	100	Have completed Core Clerkships (usually 4th Year, occasionally 3rd Year or MD/PhD)		Clinical	28 - 31	≥28	Male	Male	Caucasian		White	0	No	Married	<$20K	Radiology-Diagnostic		Medical	Mod	1	High	1	0	1	0	1	1	0	4	Yes	-1	-1	-1	I have never considered taking a Leave of Absence from school for my personal well-being	73	MD	Pennsylvania	Northeast	Urban Clusters	Small	Private	612	Medium	Abbreviated	Pass/Fail + Recognitions for Honors/High Pass		59910	$40 - $60K	3
R_aVQMl0IaqSkSXcZ	100	Have completed Core Clerkships (usually 4th Year, occasionally 3rd Year or MD/PhD)		Clinical	25 - 27	22-27	Female	Non-Male	Asian,Caucasian		Multiracial	0	No	Never Married	Between $100K and $300K	Internal Medicine		Medical	Low	1	High	1	1	1	0	1	1	0	5	Yes	-1	-1	-2	I have never considered taking a Leave of Absence from school for my personal well-being	12	MD	Missouri	Midwest	Medium-size urban areas	Medium	Private	470	Small	Standard	Pass/Fail ONLY		62664	>$60K	6
R_3kh432YzRtiQxNI	100	Have completed Core Clerkships (usually 4th Year, occasionally 3rd Year or MD/PhD)		Clinical	28 - 31	≥28	Male	Male	Caucasian		White	0	Yes	Never Married	<$20K	Pediatrics		Medical	Low	1	High	1	1	1	0	0	1	0	4	Yes	-2	0	-2	I have considered taking a Leave of Absence from school for my personal well-being	59	MD	Maryland	South	Metropolitan	Large	Private	476	Small	Abbreviated	Pass/Fail ONLY		54900	$40 - $60K	2
R_2pSFMMlplgObLP4	100	Pre-Clinical Coursework (usually 1st Year, occasionally 2nd Year or MD/PhD)		Pre-Clinical	25 - 27	22-27	Female	Non-Male	Asian,Hispanic/Latinx		Multiracial	0	No	Never Married	Between $100K and $300K	Plastic Surgery		Surgical	High	0.75	High	1	1	1	0	1	1	0	5	Yes	1	2	-1	I have never considered taking a Leave of Absence from school for my personal well-being	59	MD	Maryland	South	Metropolitan	Large	Private	476	Small	Abbreviated	Pass/Fail ONLY		54900	$40 - $60K	2
R_1pDrJDFMNvaue73	100	Pre-Clinical Coursework (usually 1st Year, occasionally 2nd Year or MD/PhD)		Pre-Clinical	22 - 24	22-27	Female	Non-Male	Asian		Asian	0	No	Never Married	I'd Prefer Not to Say					0	Low	0	0	0	0	0	0	0	0	No	1	1	1	I have never considered taking a Leave of Absence from school for my personal well-being	59	MD	Maryland	South	Metropolitan	Large	Private	476	Small	Abbreviated	Pass/Fail ONLY		54900	$40 - $60K	2
R_UQQDnqGIhcok1Mt	100	Pre-Clinical Coursework (usually 1st Year, occasionally 2nd Year or MD/PhD)		Pre-Clinical	22 - 24	22-27	Male	Male	Caucasian		White	0	No	Never Married	Between $100K and $300K	Internal Medicine	#REF!	Medical	Low	0.5	Moderate	1	0	1	0	1	1	0	4	Yes	-2	-1	-1	I have never considered taking a Leave of Absence from school for my personal well-being	13	MD	New York	Northeast	Small urban area	Large	Private	403	Small	Standard	Pass/Fail ONLY		51690	$40 - $60K	70
R_OpR26lcsHCH0SZj	100	Pre-Clinical Coursework (usually 1st Year, occasionally 2nd Year or MD/PhD)		Pre-Clinical	22 - 24	22-27	Male	Male	Caucasian		White	0	No	Never Married	I'd Prefer Not to Say	Surgery		Surgical	Mod	0.25	Low	1	0	1	0	1	1	1	5	Yes	-2	-1	-2	I have never considered taking a Leave of Absence from school for my personal well-being	13	MD	New York	Northeast	Small urban area	Large	Private	403	Small	Standard	Pass/Fail ONLY		51690	$40 - $60K	70
R_1n0BpWAfTuvX9R0	100	Have completed Core Clerkships (usually 4th Year, occasionally 3rd Year or MD/PhD)		Clinical	25 - 27	22-27	Female	Non-Male	Caucasian		White	0	No	Never Married	<$20K	Internal Medicine		Medical	Low	1	High	0	1	0	0	0	0	0	1	No	1	0	1	I have never considered taking a Leave of Absence from school for my personal well-being	31	MD	Massachusetts	Northeast	Metropolitan	Large	Private	712	Medium	Abbreviated	Pass/Fail ONLY		63400	>$60K	1
R_1op5KdpUcP0UnQB	100	Have completed Core Clerkships (usually 4th Year, occasionally 3rd Year or MD/PhD)		Clinical	25 - 27	22-27	Male	Male	Caucasian		White	0	No	Never Married	Between $100K and $300K	Psychiatry		Medical	Low	1	High	0	0	0	0	0	0	0	0	No	-1	-1	-1	I have never considered taking a Leave of Absence from school for my personal well-being	31	MD	Massachusetts	Northeast	Metropolitan	Large	Private	712	Medium	Abbreviated	Pass/Fail ONLY		63400	>$60K	1
R_1CIaiyfFGibKpu2	100	Have begun participating in Core Clerkships (usually 3rd Year, occasionally 2nd Year or MD/PhD)		Clinical	25 - 27	22-27	Male	Male	Hispanic/Latinx		Hispanic/Latinx	1	No	Never Married	Between $20K and $100K	Internal Medicine		Medical	Low	0.25	Low	1	0	0	1	0	1	0	3	No	-1	-2	-1	I have never considered taking a Leave of Absence from school for my personal well-being	31	MD	Massachusetts	Northeast	Metropolitan	Large	Private	712	Medium	Abbreviated	Pass/Fail ONLY		63400	>$60K	1
R_1IouLxzDsOGP0K5	100	Have completed Core Clerkships (usually 4th Year, occasionally 3rd Year or MD/PhD)		Clinical	22 - 24	22-27	Male	Male	Hispanic/Latinx		Hispanic/Latinx	1	No	Never Married	Between $20K and $100K	Surgery		Surgical	Mod	1	High	1	1	1	0	1	1	1	6	Yes	1	1	-1	I have considered taking a Leave of Absence from school for my personal well-being	8	MD	Texas	South	Metropolitan	Medium	Public	200	Small	Abbreviated	Pass/Fail + Recognitions for Honors/High Pass		28246.5	<$40K	110
R_25ElTFPrhCO8Jyk	100	Pre-Clinical Coursework (usually 1st Year, occasionally 2nd Year or MD/PhD)		Pre-Clinical	22 - 24	22-27	Female	Non-Male	Other:		Other	0	No	Never Married	<$20K	Pediatric Neurology		Medical	Mod	0.5	Moderate	1	1	0	0	1	1	1	5	Yes	-1	0	0	I have never considered taking a Leave of Absence from school for my personal well-being	15	MD	California	West	Metropolitan	Medium	Public	64	Small	0	Letter Grades (A, B, C, etc.)	#REF!	20532	<$40K	110
R_w5HInbqQ6ulKh21	100	Have begun participating in Core Clerkships (usually 3rd Year, occasionally 2nd Year or MD/PhD)		Clinical	25 - 27	22-27	Male	Male	Asian		Asian	0	No	Never Married	Between $20K and $100K	Radiology-Interventional		Mixed	High	0.25	Low	1	0	0	0	0	0	1	2	No	-1	-2	-1	I have never considered taking a Leave of Absence from school for my personal well-being	14	MD	Illinois	Midwest	Urban Clusters	Medium	Public				Pass/Fail ONLY				100
R_eajwv6Jj4x7wsSd	100	Pre-Clinical Coursework (usually 1st Year, occasionally 2nd Year or MD/PhD)		Pre-Clinical	22 - 24	22-27	Male	Male	Asian,Caucasian		Multiracial	0	No	Never Married	<$20K	Internal Medicine		Medical	Low	0.25	Low	0	0	0	0	0	1	0	1	No	0	-1	0	I have never considered taking a Leave of Absence from school for my personal well-being	16										Letter Grades (A, B, C, etc.)				0
R_pGeJGJSidXPIENP	100	Have completed Core Clerkships (usually 4th Year, occasionally 3rd Year or MD/PhD)		Clinical	25 - 27	22-27	Female	Non-Male	Asian		Asian	0	No	Never Married	<$20K	Otolaryngology		Mixed	High	1	High	0	0	0	0	0	1	0	1	No	1	-1	-1	I have never considered taking a Leave of Absence from school for my personal well-being	16										Pass/Fail ONLY				0
R_3CBOgJSLiC0k6Pk	100	Have begun participating in Core Clerkships (usually 3rd Year, occasionally 2nd Year or MD/PhD)		Clinical	>32	≥28	Female	Non-Male	Caucasian		White	0	No	Married	Between $100K and $300K	Pathology		Medical	Low	0.75	High	1	1	1	1	1	1	1	7	Yes	-2	-1	-2	I have considered taking a Leave of Absence from school for my personal well-being	186	MD	Illinois	Midwest	Large Metropolitan	Large	Private	756	Medium	Standard	Pass/Fail ONLY		59363	$40 - $60K	100
R_1GxB5PJ2Z9ykSPP	100	Have completed Core Clerkships (usually 4th Year, occasionally 3rd Year or MD/PhD)		Clinical	25 - 27	22-27	Male	Male	Caucasian		White	0	No	Never Married	Between $20K and $100K	Pediatrics		Medical	Low	0.75	High	1	0	0	0	0	1	0	2	No	1	-1	-1	I have never considered taking a Leave of Absence from school for my personal well-being	5	MD	Florida	South	Small urban area	Medium	Public	256	Small	Standard	Pass/Fail ONLY		45321.5	$40 - $60K	94
R_3sdiZa1Wxw2rGDp	100	Have completed Core Clerkships (usually 4th Year, occasionally 3rd Year or MD/PhD)		Clinical	28 - 31	≥28	Male	Male	Other:	White - I'm not from the Caucasus mountains	White	0	No	Never Married	Between $100K and $300K	Neurology		Medical	Mod	1	High	0	0	0	0	1	1	0	2	No	-2	-1	-1	I have considered taking a Leave of Absence from school for my personal well-being	186	MD	Illinois	Midwest	Large Metropolitan	Large	Private	756	Medium	Standard	Pass/Fail ONLY		59363	$40 - $60K	100
R_1gGXuYlwN5knjwZ	100	Pre-Clinical Coursework (usually 1st Year, occasionally 2nd Year or MD/PhD)		Pre-Clinical	22 - 24	22-27	Female	Non-Male	Caucasian		White	0	No	Never Married	Between $20K and $100K	Internal Medicine	#REF!	Medical	Low	0.75	High	1	1	1	0	1	1	1	6	Yes	-2	-1	-1	I have never considered taking a Leave of Absence from school for my personal well-being	186	MD	Illinois	Midwest	Large Metropolitan	Large	Private	756	Medium	Standard	Pass/Fail + Recognitions for Honors/High Pass		59363	$40 - $60K	100
R_2yg9WOJeAI9XcY5	100	Have completed Core Clerkships (usually 4th Year, occasionally 3rd Year or MD/PhD)		Clinical	25 - 27	22-27	Female	Non-Male	Asian		Asian	0	No	Never Married	Between $100K and $300K	Family Medicine		Medical	Low	0.75	High	1	1	1	0	0	1	0	4	Yes	-1	-2	-2	I have considered taking a Leave of Absence from school for my personal well-being	186	MD	Illinois	Midwest	Large Metropolitan	Large	Private	756	Medium	Standard	Pass/Fail + Recognitions for Honors/High Pass		59363	$40 - $60K	100
R_3IQ4hR2R0bPTFOg	100	Pre-Clinical Coursework (usually 1st Year, occasionally 2nd Year or MD/PhD)		Pre-Clinical	22 - 24	22-27	Female	Non-Male	Black/African		Black/African	1	No	Never Married	Between $100K and $300K	Anesthesiology		Mixed	Low	0.75	High	1	0	0	0	0	1	0	2	No	-1	0	-1	I have never considered taking a Leave of Absence from school for my personal well-being	186	MD	Illinois	Midwest	Large Metropolitan	Large	Private	756	Medium	Standard	Pass/Fail ONLY		59363	$40 - $60K	100
R_8xmtIiCRyDnCLdv	100	Pre-Clinical Coursework (usually 1st Year, occasionally 2nd Year or MD/PhD)		Pre-Clinical	25 - 27	22-27	Male	Male	Black/African		Black/African	1	No	Never Married	Between $100K and $300K	Anesthesiology		Mixed	Low	0.75	High	1	1	1	0	0	1	0	4	Yes	-1	-2	-2	I have never considered taking a Leave of Absence from school for my personal well-being	186	MD	Illinois	Midwest	Large Metropolitan	Large	Private	756	Medium	Standard	Pass/Fail + Recognitions for Honors/High Pass		59363	$40 - $60K	100
R_eGbrDeEsHh3Og7L	100	Pre-Clinical Coursework (usually 1st Year, occasionally 2nd Year or MD/PhD)		Pre-Clinical	25 - 27	22-27	Female	Non-Male	Caucasian		White	0	No	Never Married	Between $20K and $100K	Internal Medicine		Medical	Low	0.5	Moderate	1	1	1	0	1	1	1	6	Yes	-1	-2	-2	I have considered taking a Leave of Absence from school for my personal well-being	186	MD	Illinois	Midwest	Large Metropolitan	Large	Private	756	Medium	Standard	Pass/Fail + Recognitions for Honors/High Pass		59363	$40 - $60K	100
R_1isMUDShHzU0pkH	100	Have completed Core Clerkships (usually 4th Year, occasionally 3rd Year or MD/PhD)		Clinical	25 - 27	22-27	Female	Non-Male	Asian		Asian	0	No	Never Married	Between $100K and $300K	Psychiatry		Medical	Low	1	High	0	0	1	1	0	1	0	3	No	-1	0	-2	I have never considered taking a Leave of Absence from school for my personal well-being	186	MD	Illinois	Midwest	Large Metropolitan	Large	Private	756	Medium	Standard	Pass/Fail ONLY		59363	$40 - $60K	100
R_3PLviazePPEmk9K	100	Pre-Clinical Coursework (usually 1st Year, occasionally 2nd Year or MD/PhD)		Pre-Clinical	>32	≥28	Male	Male	Asian		Asian	0	Yes	Never Married	<$20K	Radiology-Interventional		Mixed	High	0.75	High	0	0	0	0	1	1	0	2	No	-1	0	1	I have considered taking a Leave of Absence from school for my personal well-being	186	MD	Illinois	Midwest	Large Metropolitan	Large	Private	756	Medium	Standard	Pass/Fail + Recognitions for Honors/High Pass		59363	$40 - $60K	100
R_2SGr5TbQekfVIis	100	Pre-Clinical Coursework (usually 1st Year, occasionally 2nd Year or MD/PhD)		Pre-Clinical	22 - 24	22-27	Female	Non-Male	Caucasian		White	0	No	Never Married	<$20K	Internal Medicine		Medical	Low	0.75	High	1	1	0	0	1	1	0	4	Yes	-1	-1	0	I have never considered taking a Leave of Absence from school for my personal well-being	186	MD	Illinois	Midwest	Large Metropolitan	Large	Private	756	Medium	Standard	Pass/Fail + Recognitions for Honors/High Pass		59363	$40 - $60K	100
R_1gnMMIz7UTKOxZ1	100	Have begun participating in Core Clerkships (usually 3rd Year, occasionally 2nd Year or MD/PhD)		Clinical	25 - 27	22-27	Male	Male	Caucasian		White	0	No	Never Married	Between $100K and $300K	Family Medicine		Medical	Low	1	High	1	0	0	0	1	1	0	3	No	2	-1	1	I have never considered taking a Leave of Absence from school for my personal well-being	186	MD	Illinois	Midwest	Large Metropolitan	Large	Private	756	Medium	Standard	Pass/Fail ONLY		59363	$40 - $60K	100
R_3j1XpTcpzjUOPh9	100	Pre-Clinical Coursework (usually 1st Year, occasionally 2nd Year or MD/PhD)		Pre-Clinical	28 - 31	≥28	Female	Non-Male	Caucasian		White	0	No	Married	Between $20K and $100K	Internal Medicine		Medical	Low	0.5	Moderate	1	1	1	0	1	1	0	5	Yes	-2	-1	-2	I have never considered taking a Leave of Absence from school for my personal well-being	186	MD	Illinois	Midwest	Large Metropolitan	Large	Private	756	Medium	Standard	Pass/Fail + Recognitions for Honors/High Pass		59363	$40 - $60K	100
R_vPphWvJ0ViRlDxv	100	Pre-Clinical Coursework (usually 1st Year, occasionally 2nd Year or MD/PhD)		Pre-Clinical	22 - 24	22-27	Female	Non-Male	Caucasian		White	0	No	Never Married	Between $100K and $300K	Internal Medicine		Medical	Low	0.5	Moderate	0	1	1	0	0	1	0	3	No	-1	-1	-1	I have never considered taking a Leave of Absence from school for my personal well-being	44	MD	Pennsylvania	Northeast	Large Metropolitan	Large	Private	1038	Large	Abbreviated	Pass/Fail ONLY		58106	$40 - $60K	91
R_1gkAM6yVFzay9kS	100	Pre-Clinical Coursework (usually 1st Year, occasionally 2nd Year or MD/PhD)		Pre-Clinical	22 - 24	22-27	Female	Non-Male	Caucasian		White	0	No		Between $20K and $100K	Medicine-Pediatrics		Medical	Mod	0.25	Low	1	0	1	1	1	1	0	5	Yes	0	-1	-1	I have never considered taking a Leave of Absence from school for my personal well-being	44	MD	Pennsylvania	Northeast	Large Metropolitan	Large	Private	1038	Large	Abbreviated	Pass/Fail ONLY		58106	$40 - $60K	91
R_3lQWEOkhYdr7Tfa	100	Pre-Clinical Coursework (usually 1st Year, occasionally 2nd Year or MD/PhD)		Pre-Clinical	22 - 24	22-27	Male	Male	Asian		Asian	0	No	Never Married	Between $20K and $100K	Neurology		Medical	Mod	0.25	Low	0	0	0	0	1	1	0	2	No	-1	1	0	I have never considered taking a Leave of Absence from school for my personal well-being	44	MD	Pennsylvania	Northeast	Large Metropolitan	Large	Private	1038	Large	Abbreviated	Pass/Fail ONLY		58106	$40 - $60K	91
R_xr2zTjRMQGU79hn	92	Pre-Clinical Coursework (usually 1st Year, occasionally 2nd Year or MD/PhD)		Pre-Clinical	25 - 27	22-27	Female	Non-Male	Asian		Asian	0	No	Never Married	Between $20K and $100K	Surgery		Surgical	Mod	0.5	Moderate	1	1	1	0	1	1	0	5	Yes	-2	-2	-2	I have considered taking a Leave of Absence from school for my personal well-being	44	MD	Pennsylvania	Northeast	Large Metropolitan	Large	Private	1038	Large	Abbreviated	Pass/Fail ONLY		58106	$40 - $60K	91
R_3KHekCnQ747jbme	100	Have begun participating in Core Clerkships (usually 3rd Year, occasionally 2nd Year or MD/PhD)		Clinical	25 - 27	22-27	Transgender	Non-Male	Caucasian		White	0	No	Never Married	Between $100K and $300K	Obstetrics and Gynecology		Mixed	Mod	0.5	Moderate	1	0	0	1	1	0	0	3	No	-2	1	0	I have taken a Leave of Absence from school for my personal well-being	44	MD	Pennsylvania	Northeast	Large Metropolitan	Large	Private	1038	Large	Abbreviated	Pass/Fail ONLY		58106	$40 - $60K	91
R_3sc8XQGxmE54Knj	100	Pre-Clinical Coursework (usually 1st Year, occasionally 2nd Year or MD/PhD)		Pre-Clinical	25 - 27	22-27	Female	Non-Male	Black/African		Black/African	1	No	Never Married	Between $100K and $300K	Orthopaedic Surgery		Surgical	High	1	High	1	0	0	0	1	1	0	3	No	-1	1	0	I have never considered taking a Leave of Absence from school for my personal well-being	7	MD	Washington D.C.	South	Metropolitan	Large	Private	477	Small	Abbreviated	Pass/Fail + Recognitions for Honors/High Pass		45254	$40 - $60K	94
R_123AjtKUggL8GY4	100	Have begun participating in Core Clerkships (usually 3rd Year, occasionally 2nd Year or MD/PhD)		Clinical	25 - 27	22-27	Female	Non-Male	Asian,Caucasian		Multiracial	0	No	Never Married	I'd Prefer Not to Say	Other:	#REF!			0	Low	1	0	1	0	0	1	0	3	No	0	-1	-1	I have never considered taking a Leave of Absence from school for my personal well-being	48	MD	Hawaii	West	Medium-size urban areas	Small	Public	293	Small	Standard	Pass/Fail ONLY		54000	$40 - $60K	62
R_2pMqbGyl0u3eghH	100	Pre-Clinical Coursework (usually 1st Year, occasionally 2nd Year or MD/PhD)		Pre-Clinical	25 - 27	22-27	Female	Non-Male	Caucasian		White	0	No	Never Married	Between $100K and $300K	Emergency Medicine		Mixed	Mod	0.75	High	1	1	1	0	1	1	0	5	Yes	-1	-1	-1	I have never considered taking a Leave of Absence from school for my personal well-being	1	MD	Nevada	West	Medium-size urban areas	Small	Public	272	Small	Standard	Pass/Fail ONLY		35680	<$40K	110
R_3P5n44ZjISLwkYi	100	Have completed Core Clerkships (usually 4th Year, occasionally 3rd Year or MD/PhD)		Clinical	22 - 24	22-27	Female	Non-Male	Asian		Asian	0	No	Never Married	Between $100K and $300K	Family Medicine		Medical	Low	1	High	0	1	0	0	1	1	0	3	No	1	-1	1	I have never considered taking a Leave of Absence from school for my personal well-being	23	MD	Connecticut	Northeast	Urban Clusters	Small	Private	386	Small	Standard	Pass/Fail ONLY		59240	$40 - $60K	94
R_aeJZML7nl9cVmLf	100	Have begun participating in Core Clerkships (usually 3rd Year, occasionally 2nd Year or MD/PhD)		Clinical	22 - 24	22-27	Female	Non-Male	Caucasian		White	0	No	Never Married	Between $20K and $100K	Pediatrics		Medical	Low	0.75	High	1	1	1	0	0	1	0	4	Yes	-1	-2	-2	I have never considered taking a Leave of Absence from school for my personal well-being	23	MD	Connecticut	Northeast	Urban Clusters	Small	Private	386	Small	Standard	Pass/Fail ONLY		59240	$40 - $60K	94
R_2aKqffaFLdod8yP	100	Pre-Clinical Coursework (usually 1st Year, occasionally 2nd Year or MD/PhD)		Pre-Clinical	22 - 24	22-27	Female	Non-Male	Caucasian		White	0	No	Never Married	Between $20K and $100K	Obstetrics and Gynecology		Mixed	Mod	0.75	High	1	1	0	0	1	1	0	4	Yes	-1	-1	-1	I have taken a Leave of Absence from school for my personal well-being	23	MD	Connecticut	Northeast	Urban Clusters	Small	Private	386	Small	Standard	Pass/Fail ONLY		59240	$40 - $60K	94
R_2tx6bm57qxWYEHh	100	Pre-Clinical Coursework (usually 1st Year, occasionally 2nd Year or MD/PhD)		Pre-Clinical	22 - 24	22-27	Female	Non-Male	Caucasian		White	0	No	Never Married	<$20K	Pathology		Medical	Low	0.25	Low	1	1	1	1	0	1	1	6	Yes	1	0	0	I have never considered taking a Leave of Absence from school for my personal well-being	161	MD	New York	Northeast	Large Metropolitan	Large	Private	430	Small	Abbreviated	Pass/Fail ONLY		$-	<$40K	4
R_3CB0gml6EBq46B7	100	Have begun participating in Core Clerkships (usually 3rd Year, occasionally 2nd Year or MD/PhD)		Clinical	25 - 27	22-27	Female	Non-Male	Caucasian		White	0	No	Never Married	Between $100K and $300K	Ophthalmology		Mixed	Mod	0.5	Moderate	1	1	0	1	1	1	0	5	Yes	-1	-1	-1	I have never considered taking a Leave of Absence from school for my personal well-being	150	MD	Michigan	Midwest	Urban Clusters	Medium	Public	708	Medium	Abbreviated	Pass/Fail ONLY		66100	>$60K	100
R_1NwyiPPpjNT2Oye	100	Have begun participating in Core Clerkships (usually 3rd Year, occasionally 2nd Year or MD/PhD)		Clinical	22 - 24	22-27	Male	Male	Caucasian		White	0	No	Never Married	<$20K	Orthopaedic Surgery		Surgical	High	0.5	Moderate	0	1	1	1	1	1	1	6	Yes	-2	-2	-2	I have considered taking a Leave of Absence from school for my personal well-being	150	MD	Michigan	Midwest	Urban Clusters	Medium	Public	708	Medium	Abbreviated	Pass/Fail ONLY		66100	>$60K	100
R_DOSuyHdcMUI162l	100	Pre-Clinical Coursework (usually 1st Year, occasionally 2nd Year or MD/PhD)		Pre-Clinical	22 - 24	22-27	Female	Non-Male	Caucasian		White	0	No	Never Married	Between $20K and $100K	Emergency Medicine		Mixed	Mod	0.25	Low	1	0	0	0	0	0	0	1	No	0	1	-1	I have never considered taking a Leave of Absence from school for my personal well-being	150	MD	Michigan	Midwest	Urban Clusters	Medium	Public	708	Medium	Abbreviated	Pass/Fail ONLY		66100	>$60K	100
R_2B2RcD4rgRsleXj	100	Pre-Clinical Coursework (usually 1st Year, occasionally 2nd Year or MD/PhD)		Pre-Clinical	22 - 24	22-27	Female	Non-Male	Caucasian		White	0	No	Never Married	<$20K	Medicine-Pediatrics		Medical	Mod	0.75	High	0	1	0	0	1	1	0	3	No	-1	-1	-1	I have never considered taking a Leave of Absence from school for my personal well-being	150	MD	Michigan	Midwest	Urban Clusters	Medium	Public	708	Medium	Abbreviated	Pass/Fail ONLY		66100	>$60K	100
R_Th2lynRSFh9z0nT	100	Have begun participating in Core Clerkships (usually 3rd Year, occasionally 2nd Year or MD/PhD)		Clinical	28 - 31	≥28	Male	Male	Asian		Asian	0	No	Married	Between $20K and $100K	Emergency Medicine		Mixed	Mod	0.25	Low	1	1	1	0	1	1	1	6	Yes	0	-2	-2	I have considered taking a Leave of Absence from school for my personal well-being	150	MD	Michigan	Midwest	Urban Clusters	Medium	Public	708	Medium	Abbreviated	Pass/Fail ONLY		66100	>$60K	100
R_2E04CCQ5RR58KBY	100	Have begun participating in Core Clerkships (usually 3rd Year, occasionally 2nd Year or MD/PhD)		Clinical	28 - 31	≥28	Male	Male	Asian		Asian	0	I'd Prefer Not to Say	Never Married	Between $100K and $300K	Thoracic Surgery		Surgical	High	0.75	High	1	1	1	0	0	1	0	4	Yes	-1	-1	-2	I have never considered taking a Leave of Absence from school for my personal well-being	150	MD	Michigan	Midwest	Urban Clusters	Medium	Public	708	Medium	Abbreviated	Pass/Fail ONLY		66100	>$60K	100
R_1Eih4Hq2ftlamGI	100	Have completed Core Clerkships (usually 4th Year, occasionally 3rd Year or MD/PhD)		Clinical	25 - 27	22-27	Female	Non-Male	Caucasian		White	0	No	Never Married	Between $100K and $300K	Surgery		Surgical	Mod	1	High	1	1	1	1	0	1	0	5	Yes	-2	-1	-1	I have never considered taking a Leave of Absence from school for my personal well-being	150	MD	Michigan	Midwest	Urban Clusters	Medium	Public	708	Medium	Abbreviated	Pass/Fail ONLY		66100	>$60K	100
R_1Nnu30o1Y51reuz	100	Have completed Core Clerkships (usually 4th Year, occasionally 3rd Year or MD/PhD)		Clinical	28 - 31	≥28	Female	Non-Male	Caucasian		White	0	No	Never Married	Between $100K and $300K	Psychiatry		Medical	Low	1	High	0	1	0	0	0	1	0	2	No	1	-1	-2	I have never considered taking a Leave of Absence from school for my personal well-being	31	MD	Louisiana	South	Medium-size urban areas	Small	Public	788	Medium	Abbreviated	Pass/Fail + Recognitions for Honors/High Pass		46244.5	$40 - $60K	100
R_wYOep63xztFoZkB	100	Have begun participating in Core Clerkships (usually 3rd Year, occasionally 2nd Year or MD/PhD)		Clinical	22 - 24	22-27	Female	Non-Male	Caucasian		White	0	No	Never Married	Between $20K and $100K	Ophthalmology		Mixed	Mod	0.5	Moderate	1	1	1	0	0	1	0	4	Yes	0	1	-1	I have considered taking a Leave of Absence from school for my personal well-being	41	MD	Illinois	Midwest	Large Metropolitan	Large	Public	1283	Large	Standard	Pass/Fail ONLY		69948	>$60K	55
R_3Hjqu46VujrAPPL	100	Have begun participating in Core Clerkships (usually 3rd Year, occasionally 2nd Year or MD/PhD)		Clinical	25 - 27	22-27	Female	Non-Male	Caucasian		White	0	No	Married	Between $20K and $100K	Emergency Medicine		Mixed	Mod	1	High	1	0	1	1	0	1	1	5	Yes	-2	-2	-2	I have never considered taking a Leave of Absence from school for my personal well-being	41	MD	Illinois	Midwest	Large Metropolitan	Large	Public	1283	Large	Standard	Pass/Fail ONLY		69948	>$60K	55
R_3GqBqKSO3mXmmOp	100	Other:	Leave of absence after 2nd year	Other	25 - 27	22-27	Female	Non-Male	Asian		Asian	0	No	Never Married	Between $20K and $100K	Family Medicine		Medical	Low	0.5	Moderate	1	1	1	0	1	1	1	6	Yes	-2	-2	-2	I have taken a Leave of Absence from school for my personal well-being	41	MD	Illinois	Midwest	Large Metropolitan	Large	Public	1283	Large	Standard	Pass/Fail ONLY		69948	>$60K	55
R_2tfC74ARVb8ox16	100	Have completed Core Clerkships (usually 4th Year, occasionally 3rd Year or MD/PhD)		Clinical	25 - 27	22-27	Male	Male	Caucasian		White	0	No	Never Married	<$20K	Family Medicine		Medical	Low	0.75	High	1	1	0	1	1	1	0	5	Yes	-1	0	1	I have never considered taking a Leave of Absence from school for my personal well-being	41	MD	Illinois	Midwest	Large Metropolitan	Large	Public	1283	Large	Standard	Letter Grades (A, B, C, etc.)		69948	>$60K	55
R_123bydpoKoRFRP9	100	Have completed Core Clerkships (usually 4th Year, occasionally 3rd Year or MD/PhD)		Clinical	25 - 27	22-27	Female	Non-Male	Asian		Asian	0	No	Never Married	Between $100K and $300K	Family Medicine		Medical	Low	1	High	1	1	0	1	0	1	0	4	Yes	2	1	-2	I have never considered taking a Leave of Absence from school for my personal well-being	41	MD	Illinois	Midwest	Large Metropolitan	Large	Public	1283	Large	Standard	Pass/Fail ONLY		69948	>$60K	55
R_22sjrf3OAy5OOcA	100	Have begun participating in Core Clerkships (usually 3rd Year, occasionally 2nd Year or MD/PhD)		Clinical	<21	≤21	Female	Non-Male	Caucasian		White	0	No	Never Married	Between $100K and $300K	Family Medicine		Medical	Low	0.75	High	1	1	0	1	1	0	1	5	Yes	-1	-2	-1	I have never considered taking a Leave of Absence from school for my personal well-being	41	MD	Illinois	Midwest	Large Metropolitan	Large	Public	1283	Large	Standard	Pass/Fail ONLY		69948	>$60K	55
R_2lBbPFB5gmwWtZT	100	Have begun participating in Core Clerkships (usually 3rd Year, occasionally 2nd Year or MD/PhD)		Clinical	25 - 27	22-27	Female	Non-Male	Asian		Asian	0	No	Never Married	Between $20K and $100K	Psychiatry		Medical	Low	0.75	High	0	1	1	1	1	1	0	5	Yes	-2	-2	-2	I have considered taking a Leave of Absence from school for my personal well-being	41	MD	Illinois	Midwest	Large Metropolitan	Large	Public	1283	Large	Standard	Pass/Fail ONLY		69948	>$60K	55
R_SJIEfC4xPFR7GuZ	100	Have completed Core Clerkships (usually 4th Year, occasionally 3rd Year or MD/PhD)		Clinical	25 - 27	22-27	Female	Non-Male	Asian		Asian	0	No	Never Married	Between $100K and $300K	Internal Medicine		Medical	Low	1	High	1	1	0	0	1	0	0	3	No	1	2	2	I have never considered taking a Leave of Absence from school for my personal well-being	76	MD	Michigan	Midwest	Metropolitan	Medium	Public	1192	Large	Standard	Pass/Fail ONLY		47726.5	$40 - $60K	70
R_2X1cwTlTOXPx30o	100	Have begun participating in Core Clerkships (usually 3rd Year, occasionally 2nd Year or MD/PhD)		Clinical	28 - 31	≥28	Male	Male	Asian		Asian	0	I'd Prefer Not to Say	Never Married	Between $100K and $300K	Internal Medicine		Medical	Low	0.75	High	1	0	1	0	1	1	1	5	Yes	-2	-2	-2	I have never considered taking a Leave of Absence from school for my personal well-being	76	MD	Michigan	Midwest	Metropolitan	Medium	Public	1192	Large	Standard	Pass/Fail + Recognitions for Honors/High Pass		47726.5	$40 - $60K	70
R_2xOXhfDVHbD49Up	100	Pre-Clinical Coursework (usually 1st Year, occasionally 2nd Year or MD/PhD)		Pre-Clinical	22 - 24	22-27	Female	Non-Male	Asian		Asian	0	No	Never Married	Between $20K and $100K	Family Medicine		Medical	Low	0.75	High	1	0	1	0	1	1	0	4	Yes	-2	-1	-2	I have never considered taking a Leave of Absence from school for my personal well-being	76	MD	Michigan	Midwest	Metropolitan	Medium	Public	1192	Large	Standard	Pass/Fail + Recognitions for Honors/High Pass		47726.5	$40 - $60K	70
R_3qF0lZIj1xZjkA4	100	Have begun participating in Core Clerkships (usually 3rd Year, occasionally 2nd Year or MD/PhD)		Clinical	25 - 27	22-27	Female	Non-Male	Caucasian		White	0	No	Never Married	Between $20K and $100K	Internal Medicine		Medical	Low	0.5	Moderate	1	1	1	1	0	0	0	4	Yes	-1	-1	-2	I have never considered taking a Leave of Absence from school for my personal well-being	76	MD	Michigan	Midwest	Metropolitan	Medium	Public	1192	Large	Standard	Pass/Fail + Recognitions for Honors/High Pass		47726.5	$40 - $60K	70
R_3RsaqIYe83pFvGP	100	Pre-Clinical Coursework (usually 1st Year, occasionally 2nd Year or MD/PhD)		Pre-Clinical	25 - 27	22-27	Male	Male	Caucasian		White	0	Yes	Never Married	Between $20K and $100K	Medicine-Pediatrics		Medical	Mod	0.25	Low	1	1	1	1	1	1	1	7	Yes	1	-2	-2	I have never considered taking a Leave of Absence from school for my personal well-being	76	MD	Michigan	Midwest	Metropolitan	Medium	Public	1192	Large	Standard	Pass/Fail + Recognitions for Honors/High Pass		47726.5	$40 - $60K	70
R_2ZZAsjDEujJcpqk	100	Pre-Clinical Coursework (usually 1st Year, occasionally 2nd Year or MD/PhD)		Pre-Clinical	28 - 31	≥28	Male	Male	Caucasian		White	0	No	Never Married	<$20K	Psychiatry		Medical	Low	0	Low	1	1	1	1	0	1	0	5	Yes	-1	-2	-1	I have taken a Leave of Absence from school for my personal well-being	224	MD	Pennsylvania	Northeast	Large Metropolitan	Large	Private	831	Medium	Standard	Pass/Fail + Recognitions for Honors/High Pass	Pass/Fail w/ Ranking	55017	$40 - $60K	66
R_123bZe1S17GOxQq	100	Pre-Clinical Coursework (usually 1st Year, occasionally 2nd Year or MD/PhD)		Pre-Clinical	Greater than or equal to 32	≥28	Female	Non-Male	Caucasian		White	0	No	Married	Between $20K and $100K	Medicine-Pediatrics		Medical	Mod	0.5	Moderate	1	1	1	1	1	1	0	6	Yes	-2	-1	-1		224	MD	Pennsylvania	Northeast	Large Metropolitan	Large	Private	831	Medium	Standard	Pass/Fail + Recognitions for Honors/High Pass		55017	$40 - $60K	66
R_2arWCBRViicYLmE	100	Pre-Clinical Coursework (usually 1st Year, occasionally 2nd Year or MD/PhD)		Pre-Clinical	25 - 27	22-27	Female	Non-Male					No	Never Married	<$20K	Obstetrics and Gynecology		Mixed	Mod	0.75	High	1	0	0	0	1	1	0	3	No	1	1	-1	I have never considered taking a Leave of Absence from school for my personal well-being	224	MD	Pennsylvania	Northeast	Large Metropolitan	Large	Private	831	Medium	Standard	Pass/Fail ONLY		55017	$40 - $60K	66
R_10Cbz3GBUulK5R4	100	Pre-Clinical Coursework (usually 1st Year, occasionally 2nd Year or MD/PhD)		Pre-Clinical	25 - 27	22-27	Other	Non-Male	Other:	Mixed Race	Multiracial	0	No	Never Married	Between $100K and $300K	Emergency Medicine		Mixed	Mod	0.5	Moderate	1	1	1	0	1	1	0	5	Yes	0	-1	-1	I have never considered taking a Leave of Absence from school for my personal well-being	224	MD	Pennsylvania	Northeast	Large Metropolitan	Large	Private	831	Medium	Standard	Pass/Fail ONLY		55017	$40 - $60K	66
R_3HjXBfDNVaFLgV9	100	Pre-Clinical Coursework (usually 1st Year, occasionally 2nd Year or MD/PhD)		Pre-Clinical	22 - 24	22-27	Female	Non-Male	Black/African		Black/African	1	No	Never Married	Between $20K and $100K	Physical Medicine and Rehabilitation		Medical	Low	0.25	Low	1	1	0	0	1	1	0	4	Yes	-1	1	-1	I have never considered taking a Leave of Absence from school for my personal well-being	224	MD	Pennsylvania	Northeast	Large Metropolitan	Large	Private	831	Medium	Standard	Pass/Fail ONLY		55017	$40 - $60K	66
R_3JkmDK5hdP9pNec	100	Pre-Clinical Coursework (usually 1st Year, occasionally 2nd Year or MD/PhD)		Pre-Clinical	22 - 24	22-27	Female	Non-Male	Caucasian		White	0	No	Never Married	Between $100K and $300K	Radiology-Interventional		Mixed	High	0.25	Low	1	0	0	1	1	1	0	4	Yes	-1	-1	-1	I have never considered taking a Leave of Absence from school for my personal well-being	224	MD	Pennsylvania	Northeast	Large Metropolitan	Large	Private	831	Medium	Standard	Pass/Fail ONLY		55017	$40 - $60K	66
R_2ZBNdNs6ERXffWO	100	Pre-Clinical Coursework (usually 1st Year, occasionally 2nd Year or MD/PhD)		Pre-Clinical	22 - 24	22-27	Male	Male	Caucasian,Hispanic/Latinx		Multiracial	0	No	Never Married	Between $100K and $300K	Anesthesiology		Mixed	Low	0.75	High	1	1	0	0	1	1	0	4	Yes	0	1	-1	I have never considered taking a Leave of Absence from school for my personal well-being	224	MD	Pennsylvania	Northeast	Large Metropolitan	Large	Private	831	Medium	Standard	Pass/Fail ONLY		55017	$40 - $60K	66
R_2fv9Qw5c4B0is5w	100	Pre-Clinical Coursework (usually 1st Year, occasionally 2nd Year or MD/PhD)		Pre-Clinical	22 - 24	22-27	Male	Male	Asian		Asian	0	No	Never Married	<$20K	Emergency Medicine		Mixed	Mod	0.75	High	0	0	0	1	0	0	0	1	No	-2	0	0	I have never considered taking a Leave of Absence from school for my personal well-being	224	MD	Pennsylvania	Northeast	Large Metropolitan	Large	Private	831	Medium	Standard	Pass/Fail ONLY		55017	$40 - $60K	66
R_2al7NkUroODcjEg	100	Pre-Clinical Coursework (usually 1st Year, occasionally 2nd Year or MD/PhD)		Pre-Clinical	25 - 27	22-27	Female	Non-Male	Caucasian		White	0	No	Never Married	Between $100K and $300K	Emergency Medicine		Mixed	Mod	0.75	High	1	0	0	1	1	1	0	4	Yes	-1	-1	-1	I have never considered taking a Leave of Absence from school for my personal well-being	224	MD	Pennsylvania	Northeast	Large Metropolitan	Large	Private	831	Medium	Standard	Pass/Fail ONLY		55017	$40 - $60K	66
R_1IKP9V1c0HnDoff	100	Pre-Clinical Coursework (usually 1st Year, occasionally 2nd Year or MD/PhD)		Pre-Clinical	25 - 27	22-27	Female	Non-Male	Black/African		Black/African	1	No	Never Married	Between $20K and $100K	Medicine-Pediatrics		Medical	Mod	0.75	High	1	1	1	1	1	1	1	7	Yes	-2	2	-1	I have never considered taking a Leave of Absence from school for my personal well-being	224	MD	Pennsylvania	Northeast	Large Metropolitan	Large	Private	831	Medium	Standard	Pass/Fail ONLY		55017	$40 - $60K	66
R_1nOsj8pZISRwPcJ	100	Pre-Clinical Coursework (usually 1st Year, occasionally 2nd Year or MD/PhD)		Pre-Clinical	25 - 27	22-27	Male	Male	Caucasian		White	0	No	Never Married	<$20K	Ophthalmology		Mixed	Mod	0.75	High	0	1	0	0	0	1	0	2	No	-1	1	0	I have never considered taking a Leave of Absence from school for my personal well-being	224	MD	Pennsylvania	Northeast	Large Metropolitan	Large	Private	831	Medium	Standard	Pass/Fail ONLY		55017	$40 - $60K	66
R_2BwDSvaEQRAEDuA	100	Have begun participating in Core Clerkships (usually 3rd Year, occasionally 2nd Year or MD/PhD)		Clinical	22 - 24	22-27	Male	Male	Caucasian		White	0	No	Never Married	Between $100K and $300K	Emergency Medicine		Mixed	Mod	0.75	High	0	1	0	0	0	0	1	2	No	0	0	0	I have never considered taking a Leave of Absence from school for my personal well-being	224	MD	Pennsylvania	Northeast	Large Metropolitan	Large	Private	831	Medium	Standard	Pass/Fail ONLY		55017	$40 - $60K	66
R_2zXZI8Hbov4ZXoR	100	Pre-Clinical Coursework (usually 1st Year, occasionally 2nd Year or MD/PhD)		Pre-Clinical	25 - 27	22-27	Female	Non-Male	Caucasian		White	0	No	Never Married	<$20K	Family Medicine		Medical	Low	0	Low	1	1	0	0	0	1	0	3	No	-1	-1	-2	I have never considered taking a Leave of Absence from school for my personal well-being	224	MD	Pennsylvania	Northeast	Large Metropolitan	Large	Private	831	Medium	Standard	Pass/Fail ONLY		55017	$40 - $60K	66
R_22xnXbOvCBFQnLc	100	Pre-Clinical Coursework (usually 1st Year, occasionally 2nd Year or MD/PhD)		Pre-Clinical	22 - 24	22-27	Male	Male	Caucasian		White	0	No	Never Married	Between $100K and $300K	Emergency Medicine		Mixed	Mod	0.75	High	1	0	0	0	0	0	0	1	No	-2	0	-1	I have considered taking a Leave of Absence from school for my personal well-being	224	MD	Pennsylvania	Northeast	Large Metropolitan	Large	Private	831	Medium	Standard	Pass/Fail ONLY		55017	$40 - $60K	66
R_2Uikq6Xkbiqlodc	100	Pre-Clinical Coursework (usually 1st Year, occasionally 2nd Year or MD/PhD)		Pre-Clinical	22 - 24	22-27	Female	Non-Male	Caucasian		White	0	No	Never Married	<$20K	Internal Medicine		Medical	Low	0.75	High	0	0	1	0	0	1	0	2	No	0	-1	-1	I have never considered taking a Leave of Absence from school for my personal well-being	224	MD	Pennsylvania	Northeast	Large Metropolitan	Large	Private	831	Medium	Standard	Pass/Fail ONLY		55017	$40 - $60K	66
R_9XoDYMNuGbH4m1H	100	Pre-Clinical Coursework (usually 1st Year, occasionally 2nd Year or MD/PhD)		Pre-Clinical	22 - 24	22-27	Female	Non-Male	Asian,Pacific Islander		Multiracial	0	No	Married	Between $20K and $100K	Physical Medicine and Rehabilitation		Medical	Low	0.25	Low	0	0	0	0	0	1	0	1	No	-1	0	0	I have never considered taking a Leave of Absence from school for my personal well-being	224	MD	Pennsylvania	Northeast	Large Metropolitan	Large	Private	831	Medium	Standard	Pass/Fail ONLY		55017	$40 - $60K	66
R_1l6vtotzBwfBA1D	100	Have begun participating in Core Clerkships (usually 3rd Year, occasionally 2nd Year or MD/PhD)		Clinical	>32	≥28	Male	Male	Caucasian		White	0	No	Never Married	Between $100K and $300K	Anesthesiology		Mixed	Low	0.75	High	1	0	0	0	1	0	0	2	No	0	-1	-1	I have never considered taking a Leave of Absence from school for my personal well-being	10	MD	California	West	Medium-size urban areas	Medium	Public	284	Small	Standard	Pass/Fail ONLY		41552.5	$40 - $60K	91
R_1DAcKMaQCdqvsNL	100	Pre-Clinical Coursework (usually 1st Year, occasionally 2nd Year or MD/PhD)		Pre-Clinical	25 - 27	22-27	Male	Male	Hispanic/Latinx		Hispanic/Latinx	1	No	Never Married	I'd Prefer Not to Say	Emergency Medicine		Mixed	Mod	0.75	High	0	0	1	0	1	1	1	4	Yes	-1	-1	-1	I have never considered taking a Leave of Absence from school for my personal well-being	10	MD	California	West	Medium-size urban areas	Medium	Public	284	Small	Standard	Pass/Fail ONLY		41552.5	$40 - $60K	91
R_2Blo6ebjljmlXVz	100	Pre-Clinical Coursework (usually 1st Year, occasionally 2nd Year or MD/PhD)		Pre-Clinical	22 - 24	22-27	Female	Non-Male	Caucasian		White	0	No	Never Married	Between $20K and $100K	Internal Medicine		Medical	Low	0.25	Low	1	1	1	0	0	1	0	4	Yes	-1	0	-1	I have never considered taking a Leave of Absence from school for my personal well-being	47	MD	New York	Northeast	Medium-size urban areas	Large	Public	700	Medium	Standard	Pass/Fail + Recognitions for Honors/High Pass		54415	$40 - $60K	79
R_1OMR1bFNruhgp8K	100	Have completed Core Clerkships (usually 4th Year, occasionally 3rd Year or MD/PhD)		Clinical	>32	≥28	Male	Male	Hispanic/Latinx		Hispanic/Latinx	1	No	Married	>$300K	Medicine-Pediatrics		Medical	Mod	0.75	High	1	1	1	1	0	1	0	5	Yes	1	0	0	I have taken a Leave of Absence from school for my personal well-being	47	MD	New York	Northeast	Medium-size urban areas	Large	Public	700	Medium	Standard	Letter Grades (A, B, C, etc.)		54415	$40 - $60K	79
R_1Qyda5jdcieIkBg	100	Have begun participating in Core Clerkships (usually 3rd Year, occasionally 2nd Year or MD/PhD)		Clinical	22 - 24	22-27	Female	Non-Male	Caucasian		White	0	No	Never Married	Between $100K and $300K	Obstetrics and Gynecology		Mixed	Mod	0.5	Moderate	1	0	0	0	0	1	0	2	No	-1	-2	-2	I have never considered taking a Leave of Absence from school for my personal well-being	47	MD	New York	Northeast	Medium-size urban areas	Large	Public	700	Medium	Standard	Pass/Fail + Recognitions for Honors/High Pass		54415	$40 - $60K	79
R_2fHgCsGIdOWOJ1s	100	Have begun participating in Core Clerkships (usually 3rd Year, occasionally 2nd Year or MD/PhD)		Clinical	22 - 24	22-27	Female	Non-Male	Caucasian		White	0	No	Never Married	Between $100K and $300K	Psychiatry		Medical	Low	0.5	Moderate	1	1	1	0	0	1	0	4	Yes	-1	1	0	I have never considered taking a Leave of Absence from school for my personal well-being	47	MD	New York	Northeast	Medium-size urban areas	Large	Public	700	Medium	Standard	Pass/Fail + Recognitions for Honors/High Pass		54415	$40 - $60K	79
R_24FRPSJyRwIwvAb	100	Have completed Core Clerkships (usually 4th Year, occasionally 3rd Year or MD/PhD)		Clinical	25 - 27	22-27	Female	Non-Male	Asian		Asian	0	No	Never Married	<$20K	Internal Medicine		Medical	Low	0.75	High	1	1	1	0	0	1	0	4	Yes	-1	-1	-2	I have considered taking a Leave of Absence from school for my personal well-being	76	MD	New York	Northeast	Urban Clusters	Medium	Private	862	Medium	Standard	Pass/Fail + Recognitions for Honors/High Pass		54580	$40 - $60K	94
R_eX8HQ7kk6pxzc3v	100	Have completed Core Clerkships (usually 4th Year, occasionally 3rd Year or MD/PhD)		Clinical	28 - 31	≥28	Female	Non-Male	Caucasian		White	0	No	Never Married	Between $100K and $300K	Internal Medicine		Medical	Low	1	High	1	0	1	0	0	1	0	3	No	-1	-2	-1	I have considered taking a Leave of Absence from school for my personal well-being	76	MD	New York	Northeast	Urban Clusters	Medium	Private	862	Medium	Standard	Letter Grades (A, B, C, etc.)		54580	$40 - $60K	94
R_33sbbfjGB6GsMMa	100	Have completed Core Clerkships (usually 4th Year, occasionally 3rd Year or MD/PhD)		Clinical	28 - 31	≥28	Female	Non-Male	Hispanic/Latinx		Hispanic/Latinx	1	No	Never Married	>$300K	Pediatrics		Medical	Low	1	High	1	1	0	0	0	1	1	4	Yes	-1	-1	-1	I have never considered taking a Leave of Absence from school for my personal well-being	76	MD	New York	Northeast	Urban Clusters	Medium	Private	862	Medium	Standard	Pass/Fail + Recognitions for Honors/High Pass		54580	$40 - $60K	94
R_2YXsnxyLjpbx1sT	100	Pre-Clinical Coursework (usually 1st Year, occasionally 2nd Year or MD/PhD)		Pre-Clinical	22 - 24	22-27	Female	Non-Male	Caucasian		White	0	No	Never Married	Between $100K and $300K	Emergency Medicine		Mixed	Mod	0.5	Moderate	0	1	1	1	1	1	1	6	Yes	-2	-1	-2	I have never considered taking a Leave of Absence from school for my personal well-being	76	MD	New York	Northeast	Urban Clusters	Medium	Private	862	Medium	Standard	Pass/Fail + Recognitions for Honors/High Pass		54580	$40 - $60K	94
R_3fq10VpRTfHQSEK	100	Pre-Clinical Coursework (usually 1st Year, occasionally 2nd Year or MD/PhD)		Pre-Clinical	22 - 24	22-27	Female	Non-Male	Black/African		Black/African	1	No	Never Married	Between $20K and $100K	Internal Medicine		Medical	Low	0.25	Low	1	0	0	0	1	0	0	2	No	-2	0	-1	I have never considered taking a Leave of Absence from school for my personal well-being	76	MD	New York	Northeast	Urban Clusters	Medium	Private	862	Medium	Standard	Pass/Fail ONLY		54580	$40 - $60K	94
R_1ewyAZnTATz57Sk	100	Pre-Clinical Coursework (usually 1st Year, occasionally 2nd Year or MD/PhD)		Pre-Clinical	25 - 27	22-27	Female	Non-Male	Asian		Asian	0	No	Never Married	I'd Prefer Not to Say	Internal Medicine		Medical	Low	0.5	Moderate	1	1	0	0	1	0	0	3	No	0	0	0	I have never considered taking a Leave of Absence from school for my personal well-being	76	MD	New York	Northeast	Urban Clusters	Medium	Private	862	Medium	Standard	Pass/Fail ONLY		54580	$40 - $60K	94
R_31tiqt5Em0IjamI	100	Pre-Clinical Coursework (usually 1st Year, occasionally 2nd Year or MD/PhD)		Pre-Clinical	25 - 27	22-27	Female	Non-Male	Caucasian		White	0	No	Never Married	<$20K	Obstetrics and Gynecology		Mixed	Mod	0.25	Low	1	1	1	0	1	1	0	5	Yes	-1	-2	-1	I have never considered taking a Leave of Absence from school for my personal well-being	76	MD	New York	Northeast	Urban Clusters	Medium	Private	862	Medium	Standard	Pass/Fail ONLY		54580	$40 - $60K	94
R_CmeeuBg5aFPvQPv	100	Have begun participating in Core Clerkships (usually 3rd Year, occasionally 2nd Year or MD/PhD)		Clinical	25 - 27	22-27	Female	Non-Male	Caucasian		White	0	No	Never Married	<$20K	Surgery		Surgical	Mod	0.75	High	0	1	1	0	0	1	0	3	No	-1	-1	-1	I have never considered taking a Leave of Absence from school for my personal well-being	76	MD	New York	Northeast	Urban Clusters	Medium	Private	862	Medium	Standard	Pass/Fail + Recognitions for Honors/High Pass		54580	$40 - $60K	94
R_1QoSAnCwIhZQvYY	100	Have completed Core Clerkships (usually 4th Year, occasionally 3rd Year or MD/PhD)		Clinical	25 - 27	22-27	Male	Male	Asian		Asian	0	No	Never Married	<$20K	Anesthesiology		Mixed	Low	0.75	High	1	1	0	0	0	0	0	2	No	-1	-1	-1	I have never considered taking a Leave of Absence from school for my personal well-being	76	MD	New York	Northeast	Urban Clusters	Medium	Private	862	Medium	Standard	Pass/Fail + Recognitions for Honors/High Pass		54580	$40 - $60K	94
R_78tYA1YTCAUzwVH	100	Have begun participating in Core Clerkships (usually 3rd Year, occasionally 2nd Year or MD/PhD)		Clinical	25 - 27	22-27	Female	Non-Male	Caucasian		White	0	No	Married	Between $100K and $300K	Medicine-Pediatrics		Medical	Mod	0.5	Moderate	1	1	1	0	0	1	0	4	Yes	-1	-1	-2	I have considered taking a Leave of Absence from school for my personal well-being	76	MD	New York	Northeast	Urban Clusters	Medium	Private	862	Medium	Standard	Pass/Fail + Recognitions for Honors/High Pass		54580	$40 - $60K	94
R_3QSfU8bWLifmKo3	100	Pre-Clinical Coursework (usually 1st Year, occasionally 2nd Year or MD/PhD)		Pre-Clinical	25 - 27	22-27	Male	Male	Caucasian		White	0	No	Never Married	Between $100K and $300K	Neurosurgery		Surgical	High	0.5	Moderate	1	0	1	0	1	1	0	4	Yes	0	-1	-2	I have never considered taking a Leave of Absence from school for my personal well-being	46	MD	Pennsylvania	Northeast	Large Metropolitan	Large	Private	1126	Large	Standard	Pass/Fail ONLY		58557	$40 - $60K	57
R_5oRLGLT78Gr1xwR	100	Pre-Clinical Coursework (usually 1st Year, occasionally 2nd Year or MD/PhD)		Pre-Clinical	22 - 24	22-27	Female	Non-Male	Black/African		Black/African	1	No	Never Married	Between $20K and $100K	Medicine-Pediatrics		Medical	Mod	0.25	Low	1	0	0	0	1	1	0	3	No	1	1	-1	I have never considered taking a Leave of Absence from school for my personal well-being	46	MD	Pennsylvania	Northeast	Large Metropolitan	Large	Private	1126	Large	Standard	Pass/Fail ONLY		58557	$40 - $60K	57
R_2fvcyZUaZ2k37pP	100	Have completed Core Clerkships (usually 4th Year, occasionally 3rd Year or MD/PhD)		Clinical	25 - 27	22-27	Female	Non-Male	Caucasian		White	0	No	Never Married	>$300K	Urology		Mixed	High	1	High	1	0	0	0	1	1	0	3	No	-1	-1	-1	I have never considered taking a Leave of Absence from school for my personal well-being	2	MD	Massachusetts	Northeast	Metropolitan	Large	Private	709	Medium	Standard	Pass/Fail ONLY		62872	>$60K	29
R_3s4enx2yZEeUglh	100	Pre-Clinical Coursework (usually 1st Year, occasionally 2nd Year or MD/PhD)		Pre-Clinical	25 - 27	22-27	Female	Non-Male	Asian		Asian	0	No	Married	Between $20K and $100K	Obstetrics and Gynecology	#REF!	Mixed	Mod	0.75	High	1	0	0	0	1	1	0	3	No	1	1	-1	I have never considered taking a Leave of Absence from school for my personal well-being	16	MD	California	West	Medium-size urban areas	Medium	Public	405	Small	Standard	Pass/Fail + Recognitions for Honors/High Pass		40649.5	$40 - $60K	44
R_2VKnd3ail4a1MOI	100	Have begun participating in Core Clerkships (usually 3rd Year, occasionally 2nd Year or MD/PhD)		Clinical	28 - 31	≥28	Male	Male	Caucasian		White	0	No	Never Married	Between $100K and $300K	Thoracic Surgery		Surgical	High	0.75	High	1	1	1	0	1	1	1	6	Yes	-1	-2	-2	I have considered taking a Leave of Absence from school for my personal well-being	16	MD	California	West	Medium-size urban areas	Medium	Public	405	Small	Standard	Pass/Fail + Recognitions for Honors/High Pass		40649.5	$40 - $60K	44
R_9S9N2auLUNUvdOF	100	Pre-Clinical Coursework (usually 1st Year, occasionally 2nd Year or MD/PhD)		Pre-Clinical	25 - 27	22-27	Male	Male	Asian		Asian	0	No	Never Married	Between $100K and $300K	Psychiatry		Medical	Low	0.5	Moderate	1	1	0	1	1	1	0	5	Yes	1	-1	-1	I have considered taking a Leave of Absence from school for my personal well-being	18	MD	Wisconsin	Midwest	Medium-size urban areas	Medium	Public	731	Medium	Standard	Pass/Fail + Recognitions for Honors/High Pass		43233.5	$40 - $60K	27
R_1eESZeFSjyu0q0A	100	Pre-Clinical Coursework (usually 1st Year, occasionally 2nd Year or MD/PhD)		Pre-Clinical	25 - 27	22-27	Female	Non-Male	Caucasian		White	0	No	Never Married	Between $100K and $300K	Family Medicine		Medical	Low	0.75	High	1	0	1	0	1	1	1	5	Yes	-2	-1	-2	I have never considered taking a Leave of Absence from school for my personal well-being	18	MD	Wisconsin	Midwest	Medium-size urban areas	Medium	Public	731	Medium	Standard	Pass/Fail ONLY		43233.5	$40 - $60K	27
R_232KX8Ya5y0Ybbn	100	Have completed Core Clerkships (usually 4th Year, occasionally 3rd Year or MD/PhD)		Clinical	25 - 27	22-27	Male	Male	Black/African		Black/African	1	No	Never Married	Between $20K and $100K	Surgery		Surgical	Mod	0.75	High	1	1	0	0	0	0	0	2	No	1	-1	0	I have never considered taking a Leave of Absence from school for my personal well-being	2	MD	Indiana	Midwest	Metropolitan	Small	Public	1436	Large	Standard	Pass/Fail + Recognitions for Honors/High Pass		48157	$40 - $60K	47
[truncated: 2,186 more rows]
[truncated: 46 more columns]
